# Supplementary material for: Analysis of gene expression in the midgut of Bombyx mori during the larval molting stage
Source: BMC Genomics. 2016 Nov 3;17:866. doi: 10.1186/s12864-016-3162-8 (PMC5096333; doi:10.1186/s12864-016-3162-8)
Supplement: Additional file 1: Table S1. — Primers used for real-time PCR assay. (XLS 27 kb) [file 12864_2016_3162_MOESM1_ESM.xls]

## Sheet: Sheet1
Primer name	Sequences (5’-3’)
	Forward	Reverse
BGIBMGA003604-TA	AGTTCGAGTCGGTTCAACTTGG	TTGAAGTACGCATGATCGCAATA
BGIBMGA001320-TA	CACACCACCATAGAGCAGTTTCC	TGAAGTCACTACGTGCCAAGATG
BGIBMGA003605-TA	GCAGGTCTCGGTATGGTGGTAAT	GTGATAAAGCGGACCTCCAGAGT
BGIBMGA010061-TA	GAGGCGTCTGATGTACTTTTGGA	CAAAATACCAGCGCAAATCATGT
BGIBMGA008280-TA	TGCTCATTGCATTGTTGCTGTAT	GGGTGATGTTTCTGGAGACAGTG
BGIBMGA010023-TA	ATTCGTCTCGGTTCTGACATACG	TGAACTAAGACGGACAACGGAAA
Ecdysone oxidase	TCTGACTTTGGGCCTGAATGA	TACCCCTGGATTTGGGTTTCA
3-DE 3α-reductase	TCGAGACGAAGGGAAACATCA	CAAGGCAATACCACGCGTAAA
3-DE 3β-reductase	CACCAGACGAGGTCGAGAAGA	AAAGGGTCAGCGATGGGATTA
JHE1630	TCGGTTTCAACGAACGAGAGA	CCGTCGTCGCCAAAATAAAAT
JHE2796	GGTTGAGGATAGACCCGCTTG	TACTGATGGCCCGAAAGGATT
JHEH	ACCTGATGGCCAGACTTGGTT	ATGTTGGAGTGGAAGCCGATT
JHEH4	TGTTGTGGCCTTCGTATTTCG	TGATTGCAGATGCGAATACCC
JHEH5	GCCAGGTTCCGTCAGAGAGTT	CCGGGTAGACTCGGGACTATG
BGIBMGA010231-TA	GCCCTCAAGTTGGTAACCTTTTC	AATTCTTCGATTCTTGCCGCTAC
BGIBMGA010143-TA	GCGACTTAGTGCAGGGTTCCTAC	CACAAGAGGCTCCTTGCGTACTA
BGIBMGA011719-TA	TCTTAGTCATCTCTGCGCTGGTC	TGATGCGATGGTAGTACTGAGAGC
BGIBMGA000438-TA	ATCCTGCTCCAGTACAACACGAG	AGGGGCTTGTTCAAGATGAACTC
BGIBMGA013899-TA	AAGTTAAGGTCCCCGTTGACAAG	TCGACGGTGTAAGGGATTTTCTT
BGIBMGA010232-TA	GCAAGTGTTATCGCACCTGTACC	ATCGCCATTCCTGTTTTCTTGAT
BGIBMGA000249-TA	CCCACCGTACAACCTACCATACA	AGGGTACACCTGTGTTGGGTACA
BGIBMGA011729-TA	ATGATGAAGCTGGTGGTGTTGTC	GCCCTCTGTAGTTGCCCAAG
BGIBMGA011723-TA	CCGTACGCCAGTTCCTACTCAG	CATATGGAGCTGAAGCCAACACT
BGIBMGA011722-TA	AGCTTATGCTCCAGCTCCATTTT	CGGGTAGTGCTGGTAATGCTCTA
Osiris 9-1	CAGTGATGGGAGTGCTGAAA	TGACGCCATCGATTAAGTTG
Osiris 19	TGTCGAAGTGACGAAGAACG	ATTGGCAGCTTGAAGGTCAC
Osiris 9-2	GGCATCAGCTTTTCCAGAAC	CACGACGTTGTCCATGATTC
Osiris 9-4	CGTCAATCTTGTCGATGGTG	CACTCCGTCCAGGAGTCTGT
Osiris 18	AGCCAGTATTCGGTGGAATG	CCTCAACTGTTCCGGTCTTC
Osiris 7	GAGCACCCAGATCTCTCGAC	GAGCTCTTCCTGCACCAGTC
Osiris 9-3	TCTTCGATGGCATGTCTCTG	TGTCGGCTATCCTCTCGTCT
Osiris 2	TGTCCCTCGAAATCGAAACT	GCACAATTGCGGACTGTAGA
Rps7	AAGCGCATCAGGGTCAAGTT	GCGTCCCGTTAGCTTCTTGT
