# Supplementary material for: Analysis of gene expression in the midgut of Bombyx mori during the larval molting stage
Source: BMC Genomics. 2016 Nov 3;17:866. doi: 10.1186/s12864-016-3162-8 (PMC5096333; doi:10.1186/s12864-016-3162-8)
Supplement: Additional file 2: Table S2. — Genes identified by microarray analysis. (XLS 205 kb) [file 12864_2016_3162_MOESM2_ESM.xls]

## Sheet: Sheet1
Table S2 Genes identified by microarray analysis
Probe ID	BGIBMGA Number	NCBI Reference Sequence	Description	Ⅳ-3/Ⅳ-M
			Metabolism-carbohydrate metabolism
sw04028	BGIBMGA014178-TA	XP_004926154.1	PREDICTED: myrosinase 1-like isoform X2 [Bombyx mori]	53.039	IV-3>IV-M
sw18057	BGIBMGA014192-TA	XP_004926197.1	PREDICTED: myrosinase 1-like [Bombyx mori]	46.8712	IV-3>IV-M
sw13662	BGIBMGA010288-TA	AEW43173.1	UDP-glycosyltransferase UGT40P1 [Bombyx mori]	37.6177	IV-3>IV-M
sw08156	BGIBMGA003057-TA	NP_001182391.1	Alpha amylase precursor [Bombyx mori]	32.4028	IV-3>IV-M
sw08497	BGIBMGA003512-TA	AAP13852.1	Glucosidase [Bombyx mori]	31.2718	IV-3>IV-M
sw02494	BGIBMGA007153-TA	XP_004925073.1	PREDICTED: uncharacterized family 31 glucosidase KIAA1161 [Bombyx mori]	26.8993	IV-3>IV-M
sw14787	BGIBMGA006066-TA	XP_004929317.1	PREDICTED: maltase 1-like [Bombyx mori]	23.35	IV-3>IV-M
sw01530	BGIBMGA014149-TA	XP_004926190.1	PREDICTED: myrosinase 1-like [Bombyx mori]	21.9128	IV-3>IV-M
sw20871	BGIBMGA003056-TA	XP_004930880.1	PREDICTED: probable maltase H-like [Bombyx mori]	18.5435	IV-3>IV-M
sw03428	BGIBMGA005696-TA	BAG30882.1	Beta-fructofuranosidase [Bombyx mori]	17.01	IV-3>IV-M
sw19163	BGIBMGA003835-TA	AEW43177.1	UDP-glycosyltransferase UGT41A3 [Bombyx mori]	13.5024	IV-3>IV-M
sw14709		XP_004922001.1	PREDICTED: galactokinase-like [Bombyx mori]	10.5541	IV-3>IV-M
sw19839	BGIBMGA013860-TA	AEW43150.1	UDP-glycosyltransferase UGT33D6 [Bombyx mori]	9.11362	IV-3>IV-M
sw16451		BAP18683.1	Sucrose hydrolase [Bombyx mori]	9.10626	IV-3>IV-M
sw21445	BGIBMGA013862-TA	AEW43151.1	UDP-glycosyltransferase UGT33D7 [Bombyx mori]	8.63483	IV-3>IV-M
sw19274	BGIBMGA005493-TA	ABL73887.1	Enolase [Bombyx mori]	8.1067	IV-3>IV-M
sw18805	BGIBMGA013830-TA	NP_001243978.1	UDP-glucosyltransferase precursor [Bombyx mori]	7.20168	IV-3>IV-M
sw14631	BGIBMGA004859-TA	XP_004923367.1	PREDICTED: N-acetylneuraminate lyase-like isoform X1 [Bombyx mori]	7.19397	IV-3>IV-M
sw21252	BGIBMGA005240-TA	ACT64133.1	Alpha-amylase [Bombyx mori]	7.03435	IV-3>IV-M
sw05198	BGIBMGA002660-TA	XP_004932336.1	PREDICTED: myrosinase 1-like [Bombyx mori]	5.74704	IV-3>IV-M
sw19365	BGIBMGA010099-TA	XP_004931437.1	PREDICTED: UDP-glucuronosyltransferase 2B15 [Bombyx mori]	5.55597	IV-3>IV-M
sw15493	BGIBMGA008188-TA	XP_004923782.1	PREDICTED: probable beta-hexosaminidase fdl-like [Bombyx mori]	5.55515	IV-3>IV-M
sw20413	BGIBMGA000353-TA	ACU57045.1	Beta-1,3-glucanase [Bombyx mori]	4.95506	IV-3>IV-M
sw09154	BGIBMGA000068-TA	XP_004923198.1	PREDICTED: glucose dehydrogenase [acceptor]-like [Bombyx mori]	4.89329	IV-3>IV-M
sw18325	BGIBMGA004277-TA	ABF51468.1	Mitochondrial Phosphoenolpyruvate Carboxykinase Isoform 1 [Bombyx Mori]	4.86356	IV-3>IV-M
sw22643	BGIBMGA013160-TA	XP_004922759.1	PREDICTED: glucose and ribitol dehydrogenase-like [Bombyx mori]	4.4593	IV-3>IV-M
sw08663	BGIBMGA005703-TA	XP_004927206.1	PREDICTED: glucose dehydrogenase [acceptor]-like [Bombyx mori]	4.0086	IV-3>IV-M
sw03869	BGIBMGA007197-TA	XP_004925058.1	PREDICTED: uncharacterized family 31 glucosidase KIAA1161-like [Bombyx mori]	3.87529	IV-3>IV-M
sw20657	BGIBMGA009800-TA	XP_004933320.1	PREDICTED: aldose reductase-like [Bombyx mori]	3.61549	IV-3>IV-M
sw11392	BGIBMGA000559-TA	NP_001119730	Triosephosphate isomerase [Bombyx mori]	3.28713	IV-3>IV-M
sw15491	BGIBMGA010461-TA	XP_004929425.1	PREDICTED: glucose dehydrogenase [acceptor]-like [Bombyx mori]	3.01641	IV-3>IV-M
sw21386	BGIBMGA010537-TA	XP_004929565.1+C841	PREDICTED: lactase-phlorizin hydrolase-like [Bombyx mori]	12.0372	IV-3>IV-M
sw21538	BGIBMGA010536-TA	XP_004929565.1[A]	PREDICTED: lactase-phlorizin hydrolase-like [Bombyx mori]	56.1251	IV-3>IV-M
sw22383	BGIBMGA010811-TA		PREDICTED: lactase-phlorizin hydrolase-like [Bombyx mori]	32.3924	IV-3>IV-M
sw18992	BGIBMGA010812-TA		PREDICTED: lactase-phlorizin hydrolase-like [Bombyx mori]	55.6297	IV-3>IV-M
sw05563	BGIBMGA014622-TA	AEW43179.1	UDP-glycosyltransferase UGT42A2 [Bombyx mori]	3.00436	IV-3>IV-M
sw08691	BGIBMGA001608-TA	XP_004922285.1	PREDICTED: alpha-1,6-mannosyl-glycoprotein 2-beta-N-acetylglucosaminyltransferase-like [Bombyx mori]	2.48347	IV-3>IV-M
sw22710	BGIBMGA003817-TA	AEW43176.1	UDP-glycosyltransferase UGT41A2 [Bombyx mori]	2.17168	IV-3>IV-M
sw05528	BGIBMGA013005-TA	EHJ79169	Putative glucose dehydrogenase [Danaus plexippus]	1.899	IV-3>IV-M
sw07418	BGIBMGA001367-TA	XP_004926772.1	PREDICTED: aldose reductase-like [Bombyx mori]	1.67268	IV-3>IV-M
sw20757	BGIBMGA013834-TA	AEW43159.1	UDP-glycosyltransferase UGT340C2 [Bombyx mori]	0.494899	IV-3<IV-M
sw18690	BGIBMGA013003-TA	XP_004928921.1	PREDICTED: glucose dehydrogenase [acceptor]-like [Bombyx mori]	0.334494	IV-3<IV-M
sw02966	BGIBMGA003055-TA	XP_004930881.1	PREDICTED: maltase 2-like [Bombyx mori]	0.285724	IV-3<IV-M
sw19569	BGIBMGA010287-TA	BAJ08155.1	UDP-glucosyltransferase [Bombyx mori]	0.208469	IV-3<IV-M
sw06704	BGIBMGA002854-TA	AEW43187.1	UDP-glycosyltransferase UGT48C1 [Bombyx mori]	0.177821	IV-3<IV-M
sw09794	BGIBMGA001185-TA	XP_004927838.1	PREDICTED: putative N-acetylglucosamine-6-phosphate deacetylase-like [Bombyx mori]	0.146563	IV-3<IV-M
sw19295	BGIBMGA014323-TA	XP_004927713.1	PREDICTED: mitochondrial enolase superfamily member 1-like, partial [Bombyx mori]	0.132398	IV-3<IV-M
sw20836	BGIBMGA005710-TA	XP_004927212.1	PREDICTED: glucose dehydrogenase [acceptor]-like [Bombyx mori]	0.0884149	IV-3<IV-M
sw15861	BGIBMGA005046-TA	AEW43186.1	UDP-glycosyltransferase UGT47A1 [Bombyx mori]	0.0521568	IV-3<IV-M
sw20215	BGIBMGA014116-TA	BAF52532.1	beta-N-acetylglucosaminidase 2 [Bombyx mori]	0.0256064	IV-3<IV-M
sw18447	BGIBMGA014115-TA	NP_001037096.1	Beta-N-acetylglucosaminidase 3 precursor [Bombyx mori]	0.0239539	IV-3<IV-M
			Metabolism-TCA cycle
sw10755	BGIBMGA002883-TA	XP_004926430.1	PREDICTED: 2-oxoglutarate dehydrogenase, mitochondrial-like isoform X2 [Bombyx mori]	8.00266	IV-3>IV-M
sw14808	BGIBMGA013063-TA	XP_004928974.1	PREDICTED: malate dehydrogenase, mitochondrial-like [Bombyx mori]	7.5718	IV-3>IV-M
sw09969	BGIBMGA007159-TA	XP_004925063.1	PREDICTED: probable isocitrate dehydrogenase [NAD] subunit alpha, mitochondrial-like [Bombyx mori]	6.88519	IV-3>IV-M
sw13400	BGIBMGA007160-TA	XP_004925062.1	PREDICTED: probable isocitrate dehydrogenase [NAD] subunit alpha, mitochondrial-like [Bombyx mori]	6.29337	IV-3>IV-M
sw19522	BGIBMGA008076-TA	XP_004922925.1	PREDICTED: 2-oxoisovalerate dehydrogenase subunit beta, mitochondrial-like isoform X1 [Bombyx mori]	4.90147	IV-3>IV-M
sw13185	BGIBMGA006311-TA	XP_004923544.1	PREDICTED: probable 2-oxoglutarate dehydrogenase E1 component DHKTD1 homolog, mitochondrial-like isoform X1 [Bombyx mori]	4.88142	IV-3>IV-M
sw11358	BGIBMGA002750-TA	ABF51500.1	Pyruvate dehydrogenase E1 component beta subunit [Bombyx mori]	4.81034	IV-3>IV-M
BGIBMGA000292	BGIBMGA000292-TA	AAM93255.1	Dihydrolipoamide dehydrogenase [Bombyx mori]	4.43427	IV-3>IV-M
sw17936	BGIBMGA000672-TA	XP_004929851.1	PREDICTED: probable citrate synthase 1, mitochondrial-like [Bombyx mori]	4.02739	IV-3>IV-M
sw00591	BGIBMGA003989-TA	ETN62069	Malate dehydrogenase [Anopheles darlingi]	0.306906	IV-3<IV-M
			Metabolism-Amino acid metabolism
sw17585	BGIBMGA008116-TA	XP_004925667.1	PREDICTED: CTP synthase-like [Bombyx mori]	19.0778	IV-3>IV-M
sw13964	BGIBMGA009814-TA	XP_004927362.1	PREDICTED: phosphoserine phosphatase-like isoform X2 [Bombyx mori]	17.7026	IV-3>IV-M
sw17990	BGIBMGA011601-TA	XP_004931615.1	PREDICTED: alanine--glyoxylate aminotransferase 2, mitochondrial-like [Bombyx mori]	11.5036	IV-3>IV-M
sw02154	BGIBMGA002521-TA	NP_001165385.1	Gamma-glutamyltransferase [Bombyx mori]	11.0334	IV-3>IV-M
sw14438	BGIBMGA003116-TA	ABF51214.1	Aspartate aminotransferase [Bombyx mori]	9.46276	IV-3>IV-M
sw14088	BGIBMGA003656-TA	ABD36100.1	Cystathionine gamma-lyase [Bombyx mori]	9.25105	IV-3>IV-M
sw13013	BGIBMGA005749-TA	XP_004923911.1	PREDICTED: gamma-2-syntrophin-like [Bombyx mori]	8.83522	IV-3>IV-M
sw00678	BGIBMGA006703-TA	XP_004930366.1	PREDICTED: glutamine synthetase 1, mitochondrial-like [Bombyx mori]	8.35518	IV-3>IV-M
sw11583	BGIBMGA001068-TA	XP_004927742.1	PREDICTED: fumarylacetoacetate hydrolase domain-containing protein 2-like [Bombyx mori]	7.67814	IV-3>IV-M
sw00337	BGIBMGA004140-TA	XP_004922469.1	PREDICTED: probable methylcrotonoyl-CoA carboxylase beta chain, mitochondrial-like [Bombyx mori]	6.14671	IV-3>IV-M
sw12984	BGIBMGA008557-TA	XP_004928345.1	PREDICTED: 4-coumarate--CoA ligase 1-like [Bombyx mori]	5.94818	IV-3>IV-M
sw12557	BGIBMGA011747-TA	XP_004931440.1	PREDICTED: LOW QUALITY PROTEIN: histone deacetylase Rpd3-like [Bombyx mori]	5.49223	IV-3>IV-M
sw13471	BGIBMGA007860-TA	ABF51419.1	Glutathione transferase zeta [Bombyx mori]	5.28396	IV-3>IV-M
sw00845	BGIBMGA003319-TA	XP_004923039.1	PREDICTED: aspartate aminotransferase, cytoplasmic-like isoform X1 [Bombyx mori]	5.06421	IV-3>IV-M
sw18523		XP_004927361.1	PREDICTED: phosphoserine phosphatase-like isoform X1 [Bombyx mori]	19.1893	IV-3>IV-M
sw14933	BGIBMGA007858-TA	ABQ02262.1	Glutathione S-transferae zeta 2 [Bombyx mori]	4.94305	IV-3>IV-M
sw01402	BGIBMGA005812-TA	BAM62792.1	Arginine kinase isoform 2 [Bombyx mori]	4.73582	IV-3>IV-M
sw13078	BGIBMGA011712-TA	XP_004931467.1	PREDICTED: gamma-glutamyl hydrolase A-like [Bombyx mori]	4.34855	IV-3>IV-M
sw20328	BGIBMGA005447-TA	AEJ33054.1	Gamma-glutamyl transpeptidase [Bombyx mori]	4.08677	IV-3>IV-M
sw18188	BGIBMGA012995-TA	XP_004928914.1	PREDICTED: L-asparaginase-like [Bombyx mori]	3.30151	IV-3>IV-M
sw07324	BGIBMGA012485-TA	ABD36339.1	Phosphoserine aminotransferase [Bombyx mori]	3.29178	IV-3>IV-M
sw10802	BGIBMGA012309-TA	XP_004933138.1	PREDICTED: d-3-phosphoglycerate dehydrogenase-like [Bombyx mori]	2.97853	IV-3>IV-M
sw14161	BGIBMGA013277-TA	XP_004922802.1	PREDICTED: 4-coumarate--CoA ligase-like 9-like [Bombyx mori]	2.63982	IV-3>IV-M
sw18220	BGIBMGA009106-TA	AAP50848.1	Glutathione S-transferase 2 [Bombyx mori]	2.32994	IV-3>IV-M
sw01333	BGIBMGA007438-TA	ABD36118.1	Fumarylacetoacetate hydrolase [Bombyx mori]	2.02975	IV-3>IV-M
sw11268	BGIBMGA011834-TA	ABF51258.1	Methionine sulfoxide reductase [Bombyx mori]	1.70391	IV-3>IV-M
sw14134	BGIBMGA000470-TA	XP_004932063.1	PREDICTED: aminoacylase-1-like [Bombyx mori]	0.177085	IV-3<IV-M
sw14083	BGIBMGA010402-TA	ABD36228.1	Mitochondrial aldehyde dehydrogenase [Bombyx mori]	0.148344	IV-3<IV-M
sw15142		XP_004931691.1	PREDICTED: alanine--glyoxylate aminotransferase 2, mitochondrial-like, partial [Bombyx mori]	0.124474	IV-3<IV-M
sw05224	BGIBMGA004064-TA	ABD36220.1	Glutamyl-tRNA amidotransferase subunit B [Bombyx mori]	0.0519136	IV-3<IV-M
sw12179	BGIBMGA006425-TA	ABR12244.1	Glutathione S-transferase 7 [Bombyx mori]	0.0502049	IV-3<IV-M
			Metabolism-Nucleic acid metabolism
sw09405	BGIBMGA011774-TA	XP_004931470.1	PREDICTED: purine nucleoside phosphorylase-like isoform X2 [Bombyx mori]	74.0002	IV-3>IV-M
sw20507	BGIBMGA008268-TA	XP_004925960.1	PREDICTED: xanthine dehydrogenase-like [Bombyx mori]	64.6412	IV-3>IV-M
sw13473	BGIBMGA001173-TA	BAF33251.1	Alkaline nuclease [Bombyx mori]	21.8538	IV-3>IV-M
sw01149	BGIBMGA006032-TA	XP_004929167.1	PREDICTED: adenylate kinase isoenzyme 1-like isoform X1 [Bombyx mori]	17.2594	IV-3>IV-M
sw07439	BGIBMGA012871-TA	XP_004928875.1	PREDICTED: apyrase-like [Bombyx mori]	12.4888	IV-3>IV-M
sw18095	BGIBMGA010290-TA	XP_004931435.1	PREDICTED: apyrase-like [Bombyx mori]	8.33521	IV-3>IV-M
sw18439	BGIBMGA010291-TA	XP_004931436.1	PREDICTED: apyrase-like [Bombyx mori]	7.14206	IV-3>IV-M
sw14459	BGIBMGA007146-TA	BAH03383.1	Kynureninase [Bombyx mori]	4.8697	IV-3>IV-M
sw12281	BGIBMGA007633-TA	XP_004928678.1	PREDICTED: adenylate kinase 8-like [Bombyx mori]	3.24207	IV-3>IV-M
sw18905	BGIBMGA000806-TA	XP_004925721.1	PREDICTED: AMP deaminase 2-like [Bombyx mori]	2.76114	IV-3>IV-M
sw15793	BGIBMGA012947-TA	XP_004929050.1	PREDICTED: apyrase-like [Bombyx mori]	2.20879	IV-3>IV-M
sw13669	BGIBMGA011480-TA	XP_004932741	PREDICTED: ribonuclease H2 subunit A-like [Bombyx mori]	0.137266	IV-3<IV-M
			Metabolism-Lipid metabolism
sw13379	BGIBMGA008082-TA	XP_004922936.1	PREDICTED: c-5 sterol desaturase erg32-like [Bombyx mori]	28.7372	IV-3>IV-M
sw13529	BGIBMGA002669-TA	XP_004932346.1	PREDICTED: lipase member H-A-like [Bombyx mori]	23.9573	IV-3>IV-M
sw21466	BGIBMGA000837-TA	XP_004928131.1	PREDICTED: bile salt-activated lipase-like [Bombyx mori]	22.9831	IV-3>IV-M
sw04453	BGIBMGA009033-TA	XP_004931809.1	PREDICTED: 3-oxoacyl-[acyl-carrier-protein] reductase, chloroplastic-like [Bombyx mori]	19.4943	IV-3>IV-M
sw17808	BGIBMGA011209-TA	ABF51361.1	Zinc-containing alcohol dehydrogenase [Bombyx mori]	17.6567	IV-3>IV-M
sw19310	BGIBMGA012910-TA	XP_004929039.1	PREDICTED: phospholipase A2-like [Bombyx mori]	17.3665	IV-3>IV-M
sw09185	BGIBMGA003517-TA	XP_004930124.1	PREDICTED: bile salt-activated lipase-like [Bombyx mori]	17.3119	IV-3>IV-M
sw04248	BGIBMGA007766-TA	XP_004928457.1	PREDICTED: probable glycerophosphoryl diester phosphodiesterase 3-like isoform X1 [Bombyx mori]	15.8022	IV-3>IV-M
sw16601	BGIBMGA011308-TA	ABF71566.1	Acyl-coenzyme A dehydrogenase [Bombyx mori]	14.1662	IV-3>IV-M
sw06780	BGIBMGA001507-TA	XP_004929629.1	PREDICTED: pancreatic triacylglycerol lipase-like [Bombyx mori]	12.7597	IV-3>IV-M
sw18290	BGIBMGA010639-TA	XP_004925523.1	PREDICTED: lipase 1-like [Bombyx mori]	11.0631	IV-3>IV-M
sw04344	BGIBMGA011922-TA	ABF51211.1	Alcohol dehydrogenase [Bombyx mori]	7.53508	IV-3>IV-M
sw22687	BGIBMGA002941-TA		PREDICTED: 15-hydroxyprostaglandin dehydrogenase [NAD(+)]-like [Bombyx mori]	7.26526	IV-3>IV-M
sw22670	BGIBMGA002940-TA		PREDICTED: 15-hydroxyprostaglandin dehydrogenase [NAD(+)]-like [Bombyx mori]	7.09225	IV-3>IV-M
sw13946	BGIBMGA001506-TA	XP_004929630.1	PREDICTED: pancreatic lipase-related protein 2-like [Bombyx mori]	6.71205	IV-3>IV-M
sw05869	BGIBMGA008348-TA	XP_004928402.1	PREDICTED: niemann-Pick C1 protein-like [Bombyx mori]	6.33066	IV-3>IV-M
sw22706	BGIBMGA010640-TA	XP_004925522.1	PREDICTED: lipase 1-like [Bombyx mori]	6.11343	IV-3>IV-M
sw12596	BGIBMGA006977-TA	XP_004932583.1	PREDICTED: short-chain specific acyl-CoA dehydrogenase, mitochondrial-like isoform X2 [Bombyx mori]	6.10488	IV-3>IV-M
sw13775	BGIBMGA002945-TA	ABF59817.1	Putative alcohol dehydrogenase [Bombyx mori]	5.90983	IV-3>IV-M
sw00421	BGIBMGA011223-TA	XP_004930758.1	PREDICTED: acetyl-CoA carboxylase-like [Bombyx mori]	5.37709	IV-3>IV-M
sw06761	BGIBMGA012548-TA	XP_004925235.1	PREDICTED: sphingomyelin phosphodiesterase-like [Bombyx mori]	5.25563	IV-3>IV-M
sw12096	BGIBMGA002943-TA	XP_004921651.1	PREDICTED: 15-hydroxyprostaglandin dehydrogenase [NAD(+)]-like [Bombyx mori]	5.24767	IV-3>IV-M
sw16854	BGIBMGA007767-TA	NP_001036983	Glycerophosphoryl diester phosphodiesterase precursor [Bombyx mori]	4.82831	IV-3>IV-M
sw13079	BGIBMGA005673-TA	XP_004922003.1	PREDICTED: lipase 1-like [Bombyx mori]	4.3295	IV-3>IV-M
sw00382	BGIBMGA013593-TA	ABD36152.1	Perilipin [Bombyx mori]	4.12827	IV-3>IV-M
sw04233	BGIBMGA008875-TA	XP_004931785.1	PREDICTED: fatty-acid amide hydrolase 2-B-like [Bombyx mori]	3.99431	IV-3>IV-M
sw14783	BGIBMGA002939-TA	XP_004921647.1	PREDICTED: 15-hydroxyprostaglandin dehydrogenase [NAD(+)]-like [Bombyx mori]	3.87468	IV-3>IV-M
sw14430	BGIBMGA002670-TA	BAC00960.1	Lipase-1 [Bombyx mori]	3.64264	IV-3>IV-M
sw15541	BGIBMGA003049-TA	NP_001091835.2	Glycerol-3-phosphate dehydrogenase isoform 1 [Bombyx mori]	2.5737	IV-3>IV-M
sw12097	BGIBMGA002944-TA	XP_004921652.1	PREDICTED: 15-hydroxyprostaglandin dehydrogenase [NAD(+)]-like [Bombyx mori]	2.04216	IV-3>IV-M
sw21299	BGIBMGA004452-TA	XP_004922536.1	PREDICTED: ethanolaminephosphotransferase 1-like isoform X1 [Bombyx mori]	1.80681	IV-3>IV-M
sw10845	BGIBMGA000424-TA	XP_004931952.1	PREDICTED: elongation of very long chain fatty acids protein AAEL008004-like isoform X2 [Bombyx mori]	0.395388	IV-3<IV-M
sw19990		XP_004928324.1	PREDICTED: sortilin-related receptor-like [Bombyx mori]	0.313629	IV-3<IV-M
sw06076	BGIBMGA003720-TA	XP_004930190.1	PREDICTED: sphingomyelin phosphodiesterase-like [Bombyx mori]	0.22728	IV-3<IV-M
sw09106	BGIBMGA009418-TA	ABK57116.2	Adiponectin receptor [Bombyx mori]	0.206891	IV-3<IV-M
sw14847	BGIBMGA001098-TA	XP_004928000.1	PREDICTED: arylsulfatase I-like [Bombyx mori]	0.203848	IV-3<IV-M
sw07775	BGIBMGA010385-TA	XP_004929493.1	PREDICTED: non-lysosomal glucosylceramidase-like [Bombyx mori]	0.201211	IV-3<IV-M
sw02938	BGIBMGA009914-TA	NP_001139390	Phospholipase A2B precursor [Tribolium castaneum]	0.185268	IV-3<IV-M
sw08090	BGIBMGA010676-TA	XP_004925565.1	PREDICTED: acyl-CoA Delta(11) desaturase-like [Bombyx mori]	0.15194	IV-3<IV-M
sw01385	BGIBMGA004689-TA	KDR24510	Pancreatic lipase-related protein 1 [Zootermopsis nevadensis]	0.148162	IV-3<IV-M
sw09812	BGIBMGA003664-TA	XP_004930292.1	PREDICTED: pancreatic lipase-related protein 2-like [Bombyx mori]	0.0752148	IV-3<IV-M
			Metabolism-Vitamin metabolism
sw18399	BGIBMGA008824-TA	XP_004926653.1	PREDICTED: membrane-bound alkaline phosphatase-like [Bombyx mori]	49.7658	IV-3>IV-M
sw17947	BGIBMGA006176-TA	XP_004929231.1	PREDICTED: prostatic acid phosphatase-like [Bombyx mori]	6.54288	IV-3>IV-M
sw05713	BGIBMGA013017-TA	ABF51246.1	Cellular retinaldehyde-binding protein [Bombyx mori]	2.20039	IV-3>IV-M
sw18680	BGIBMGA003927-TA	ADH16749.1	Flavin-dependent monooxygenase FMO3A [Bombyx mori]	0.056656	IV-3<IV-M
sw04503	BGIBMGA014369-TA	XP_004927317.1	PREDICTED: prostatic acid phosphatase-like [Bombyx mori]	0.210034	IV-3<IV-M
			Metabolism-Chitin metabolic process
sw05584	BGIBMGA009067-TA	AEA76329	Chitin binding domain 3 protein [Mamestra configurata]	21.4811	IV-3>IV-M
sw06604	BGIBMGA001480-TA	AEM36337.1	Insect intestinal mucin [Bombyx mori]	9.58837	IV-3>IV-M
sw02159	BGIBMGA009641-TA	ACB54954	Insect intestinal mucin 3 [Helicoverpa armigera]	4.76797	IV-3>IV-M
sw11665	BGIBMGA002960-TA	AFC69002.1	Chitin synthase B [Bombyx mori]	4.07087	IV-3>IV-M
sw21151		XP_004922004.1	PREDICTED: probable chitinase 3-like isoform X1 [Bombyx mori]	0.234494	IV-3<IV-M
sw06613	BGIBMGA006213-TA	BAM17671	Chitin deacetylase 1 [Papilio xuthus]	0.204581	IV-3<IV-M
sw01141	BGIBMGA007900-TA		PREDICTED: peritrophin-1-like [Bombyx mori]	0.0656138	IV-3<IV-M
sw10773			PREDICTED: peritrophin-1-like [Bombyx mori]	0.0748255	IV-3<IV-M
sw20346	BGIBMGA007678-TA	XP_004928625.1	PREDICTED: probable chitinase 3-like [Bombyx mori]	0.0784664	IV-3<IV-M
sw10798	BGIBMGA007677-TA	ABF51456.1	Gasp precursor [Bombyx mori]	0.0534077	IV-3<IV-M
sw20284	BGIBMGA013758-TA	ABU98616	Chitin binding PM protein [Helicoverpa armigera]	0.0194698	IV-3<IV-M
			Metabolism-Others
sw06584	BGIBMGA012089-TA	NP_001104007.1	Cytochrome P450, family 6, subfamily ab, polypeptide 5 [Bombyx mori]	100.309	IV-3>IV-M
sw04343	BGIBMGA005735-TA	XP_004926865.1	PREDICTED: delta(24)-sterol reductase-like isoform X1 [Bombyx mori]	43.769	IV-3>IV-M
sw21851	BGIBMGA013220-TA	XP_004922777.1	PREDICTED: 17-beta-hydroxysteroid dehydrogenase 14-like [Bombyx mori]	30.3465	IV-3>IV-M
sw01504	BGIBMGA001273-TA	XP_004927964.1	PREDICTED: trimethyllysine dioxygenase, mitochondrial-like [Bombyx mori]	28.0319	IV-3>IV-M
sw06448	BGIBMGA007546-TA	XP_004924612.1	PREDICTED: esterase FE4-like [Bombyx mori]	26.068	IV-3>IV-M
sw00440	BGIBMGA005786-TA	ABF51424.1	Myo-inositol oxygenase [Bombyx mori]	20.8014	IV-3>IV-M
sw13684		ACB12412.1	Carboxylesterase CarE-8 variant 2 [Bombyx mori]	18.8846	IV-3>IV-M
sw22553	BGIBMGA012400-TA	BAJ41475.1	Sorbitol dehydrogenase-2b [Bombyx mori]	18.7209	IV-3>IV-M
sw12242	BGIBMGA006081-TA	AET71139.1	Antennal esterase [Bombyx mori]	16.8076	IV-3>IV-M
sw20316	BGIBMGA013237-TA	NP_001077080.1	Cytochrome P450 6ae2 [Bombyx mori]	15.4919	IV-3>IV-M
sw17571	BGIBMGA001276-TA	XP_004927968.1	PREDICTED: cytochrome P450 CYP12A2-like isoform X1 [Bombyx mori]	13.8817	IV-3>IV-M
sw07727	BGIBMGA010988-TA	XP_004925500.1	PREDICTED: LOW QUALITY PROTEIN: liver carboxylesterase-like [Bombyx mori]	12.9267	IV-3>IV-M
sw15626	BGIBMGA008042-TA	XP_004922882.1	PREDICTED: carbonic anhydrase 2-like [Bombyx mori]	12.4393	IV-3>IV-M
sw21698	BGIBMGA002846-TA	XP_004921557.1	PREDICTED: ester hydrolase C11orf54 homolog [Bombyx mori]	9.81217	IV-3>IV-M
sw19396		ABZ81072.1	CYP332A1 [Bombyx mori]	9.66801	IV-3>IV-M
sw12821	BGIBMGA010505-TA	NP_001037354.1	Carboxylesterase precursor [Bombyx mori]	9.30558	IV-3>IV-M
sw06821	BGIBMGA013924-TA	XP_004933533.1	PREDICTED: vanin-like protein 3-like [Bombyx mori]	9.06273	IV-3>IV-M
sw15265	BGIBMGA001964-TA	XP_004933451.1	PREDICTED: esterase FE4-like [Bombyx mori]	8.78712	IV-3>IV-M
sw15266	BGIBMGA001963-TA	XP_004933503.1	PREDICTED: esterase FE4-like [Bombyx mori]	8.34489	IV-3>IV-M
sw08854	BGIBMGA010328-TA	XP_004926539.1	PREDICTED: LOW QUALITY PROTEIN: esterase B1-like [Bombyx mori]	8.18881	IV-3>IV-M
sw05012	BGIBMGA004870-TA	XP_004923385.1	PREDICTED: venom carboxylesterase-6-like [Bombyx mori]	7.72418	IV-3>IV-M
sw19995	BGIBMGA012722-TA	XP_004925936.1	PREDICTED: esterase FE4-like [Bombyx mori]	7.31219	IV-3>IV-M
sw06296	BGIBMGA012729-TA	ACE62801.1	Carboxylesterase CarE-16 [Bombyx mori]	7.15334	IV-3>IV-M
sw02056	BGIBMGA011271-TA	XP_004930716.1	PREDICTED: regucalcin-like isoform X1 [Bombyx mori]	6.3066	IV-3>IV-M
sw20415	BGIBMGA012624-TA	XP_004926210.1	PREDICTED: delta(24)-sterol reductase-like [Bombyx mori]	6.18179	IV-3>IV-M
sw03051	BGIBMGA009043-TA	XP_004924438.1	PREDICTED: glyoxylate reductase/hydroxypyruvate reductase-like isoform X2 [Bombyx mori]	5.87174	IV-3>IV-M
sw19283	BGIBMGA009497-TA	XP_004922825.1	PREDICTED: cytochrome b5-like [Bombyx mori]	5.87067	IV-3>IV-M
sw00149	BGIBMGA005808-TA	XP_004923883.1	PREDICTED: epidermal retinol dehydrogenase 2-like [Bombyx mori]	5.40503	IV-3>IV-M
sw15825	BGIBMGA009012-TA	XP_004931781.1	PREDICTED: cytochrome c-like isoform X1 [Bombyx mori]	5.23572	IV-3>IV-M
sw07265		XP_004926298.1	PREDICTED: serine/threonine-protein phosphatase 2A catalytic subunit beta isoform-like [Bombyx mori]	5.10288	IV-3>IV-M
sw11949	BGIBMGA007545-TA	XP_004924688.1	PREDICTED: esterase FE4-like [Bombyx mori]	4.92807	IV-3>IV-M
sw07477	BGIBMGA002574-TA	XP_004932403.1	PREDICTED: probable peroxisomal acyl-coenzyme A oxidase 1-like [Bombyx mori]	4.51818	IV-3>IV-M
sw18716	BGIBMGA012827-TA	XP_004928934.1	PREDICTED: fructose-bisphosphate aldolase-like [Bombyx mori]	4.05209	IV-3>IV-M
sw22644	BGIBMGA013271-TA	XP_004922761.1	PREDICTED: 17-beta-hydroxysteroid dehydrogenase 14-like [Bombyx mori]	3.67702	IV-3>IV-M
sw00495	BGIBMGA000774-TA	BAJ11978.1	Carboxyl/cholinesterase 6 [Bombyx mori]	3.53134	IV-3>IV-M
sw02934	BGIBMGA003631-TA	XP_004930045.1	PREDICTED: trans-1,2-dihydrobenzene-1,2-diol dehydrogenase-like isoform X1 [Bombyx mori]	3.10922	IV-3>IV-M
sw14545	BGIBMGA012609-TA	ABF51274.1	AAA family ATPase [Bombyx mori]	3.03615	IV-3>IV-M
sw15605	BGIBMGA002698-TA	ACD80423.1	Carboxylesterase CarE-14 [Bombyx mori]	2.95164	IV-3>IV-M
sw01679		XP_004921649.1	PREDICTED: retinol dehydrogenase 12-like [Bombyx mori]	2.71171	IV-3>IV-M
sw20730	BGIBMGA001162-TA	BAM73799.1	Cytochrome P450 [Bombyx mori]	2.69833	IV-3>IV-M
sw10906	BGIBMGA010133-TA	XP_004931346.1	PREDICTED: regucalcin-like [Bombyx mori]	2.53351	IV-3>IV-M
sw12973	BGIBMGA003926-TA	ABZ81070.1	CYP9G3 [Bombyx mori]	0.233861	IV-3<IV-M
sw22552	BGIBMGA003575-TA	XP_004930260.1	PREDICTED: atlastin-like [Bombyx mori]	0.210572	IV-3<IV-M
sw05340	BGIBMGA009485-TA	XP_004922854.1	PREDICTED: leucine-rich repeat-containing protein 24-like [Bombyx mori]	0.193241	IV-3<IV-M
sw08815	BGIBMGA003683-TA	BAM73809.1	Cytochrome P450 [Bombyx mori]	0.174031	IV-3<IV-M
sw12871	BGIBMGA001018-TA	XP_004927786.1	PREDICTED: epoxide hydrolase 4-like [Bombyx mori]	0.141993	IV-3<IV-M
sw08378	BGIBMGA009042-TA	XP_004924439.1	PREDICTED: glyoxylate reductase/hydroxypyruvate reductase-like isoform X1 [Bombyx mori]	0.10987	IV-3<IV-M
sw09427	BGIBMGA003957-TA	BAM73893.1	Cytochrome P450 [Bombyx mori]	0.0807153	IV-3<IV-M
sw03768	BGIBMGA003370-TA	XP_004923069.1	PREDICTED: leucine-rich repeat extensin-like protein 3-like [Bombyx mori]	0.0580594	IV-3<IV-M
sw08319	BGIBMGA002044-TA	XP_004932790.1	PREDICTED: putative golgin subfamily A member 6-like protein 6-like [Bombyx mori]	0.0269941	IV-3<IV-M
			Transport
sw04041	BGIBMGA002430-TA	XP_004931131.1	PREDICTED: synaptic vesicle glycoprotein 2B-like isoform X1 [Bombyx mori]	71.8236	IV-3>IV-M
sw13967	BGIBMGA007278-TA	XP_004925853.1	PREDICTED: putative inorganic phosphate cotransporter-like [Bombyx mori]	38.2847	IV-3>IV-M
sw12280	BGIBMGA008872-TA	XP_004931858.1	PREDICTED: putative inorganic phosphate cotransporter [Bombyx mori]	25.2594	IV-3>IV-M
sw19271	BGIBMGA009202-TA	XP_004927498.1	PREDICTED: solute carrier family 22 member 6-like [Bombyx mori]	24.5503	IV-3>IV-M
sw08329	BGIBMGA009194-TA	XP_004927495.1	PREDICTED: organic cation transporter protein-like [Bombyx mori]	22.9497	IV-3>IV-M
sw05129	BGIBMGA014248-TA	XP_004925371.1	PREDICTED: putative inorganic phosphate cotransporter-like [Bombyx mori]	21.5746	IV-3>IV-M
sw22692	BGIBMGA013272-TA	XP_004922762.1	PREDICTED: alpha-tocopherol transfer protein-like [Bombyx mori]	17.8111	IV-3>IV-M
sw12600	BGIBMGA014246-TA	XP_004925372.1	PREDICTED: putative inorganic phosphate cotransporter-like [Bombyx mori]	13.4437	IV-3>IV-M
sw13479	BGIBMGA000496-TA	XP_004929999.1	PREDICTED: peptide transporter family 1-like [Bombyx mori]	13.2685	IV-3>IV-M
sw06066	BGIBMGA011851-TA	XP_004931586.1	PREDICTED: ABC transporter F family member 4-like [Bombyx mori]	13.0539	IV-3>IV-M
sw04008	BGIBMGA007228-TA	BAG39453.1	Putative amino acid transporter [Bombyx mori]	12.4917	IV-3>IV-M
sw15577	BGIBMGA010743-TA	XP_004933100.1	PREDICTED: facilitated trehalose transporter Tret1-like [Bombyx mori]	12.0939	IV-3>IV-M
sw09823	BGIBMGA001299-TA	XP_004927985.1	PREDICTED: proton-coupled amino acid transporter 4-like [Bombyx mori]	11.5786	IV-3>IV-M
sw12094	BGIBMGA006918-TA	KDR21923	Putative zinc metalloproteinase [Zootermopsis nevadensis]	10.9859	IV-3>IV-M
sw03636		EHJ64047	Organic cation transporter [Danaus plexippus]	10.4011	IV-3>IV-M
sw18438	BGIBMGA014245-TA	XP_004925373.1	PREDICTED: putative inorganic phosphate cotransporter-like [Bombyx mori]	10.3503	IV-3>IV-M
sw03491	BGIBMGA013629-TA	XP_004925267.1	PREDICTED: synaptic vesicle glycoprotein 2A-like [Bombyx mori]	10.1587	IV-3>IV-M
sw11027	BGIBMGA006698-TA	XP_004930358.1	PREDICTED: solute carrier family 25 member 35-like [Bombyx mori]	9.61258	IV-3>IV-M
sw14404	BGIBMGA002393-TA	XP_004931193.1	PREDICTED: calcium-binding mitochondrial carrier protein Aralar1-like [Bombyx mori]	9.45433	IV-3>IV-M
sw16391	BGIBMGA010699-TA	XP_004927252.1	PREDICTED: P3 protein-like [Bombyx mori]	8.27412	IV-3>IV-M
sw07681	BGIBMGA011277-TA	XP_004930809.1	PREDICTED: vacuolar protein sorting-associated protein 13A-like [Bombyx mori]	8.13135	IV-3>IV-M
sw04026	BGIBMGA002432-TA	XP_004931128.1	PREDICTED: V-type proton ATPase 116 kDa subunit a isoform 1-like isoform X1 [Bombyx mori]	7.88563	IV-3>IV-M
sw16061	BGIBMGA003131-TA	XP_004930907.1	PREDICTED: alpha-tocopherol transfer protein-like [Bombyx mori]	7.88121	IV-3>IV-M
sw12174	BGIBMGA008019-TA	AAF28474	V-ATPase 110 kDa integral membrane subunit [Manduca sexta]	7.79818	IV-3>IV-M
sw13806	BGIBMGA014209-TA	XP_004934379.1	PREDICTED: proton-coupled amino acid transporter 1-like isoform X1 [Bombyx mori]	6.95963	IV-3>IV-M
sw16454	BGIBMGA013305-TA	XP_004924915.1	PREDICTED: LOW QUALITY PROTEIN: Golgi pH regulator-like [Bombyx mori]	6.87227	IV-3>IV-M
sw09957	BGIBMGA004511-TA	XP_004926071.1	PREDICTED: facilitated trehalose transporter Tret1-like [Bombyx mori]	6.33025	IV-3>IV-M
sw05821	BGIBMGA004615-TA	XP_004926978.1	PREDICTED: facilitated trehalose transporter Tret1-like [Bombyx mori]	6.20479	IV-3>IV-M
sw11801	BGIBMGA002794-TA	XP_004933618.1	PREDICTED: sodium-independent sulfate anion transporter-like [Bombyx mori]	6.18003	IV-3>IV-M
sw03812	BGIBMGA007280-TA	XP_004925899.1	PREDICTED: putative inorganic phosphate cotransporter-like [Bombyx mori]	6.08878	IV-3>IV-M
sw06552	BGIBMGA003129-TA	XP_004930906.1	PREDICTED: clavesin-1-like [Bombyx mori]	6.04447	IV-3>IV-M
sw07281	BGIBMGA000788-TA	ABF51452.1	Copper transporter [Bombyx mori]	5.95044	IV-3>IV-M
sw15503	BGIBMGA009199-TA	XP_004927493.1	PREDICTED: organic cation transporter protein-like [Bombyx mori]	5.73838	IV-3>IV-M
sw07664	BGIBMGA011093-TA	XP_004921781.1	PREDICTED: organic cation transporter protein-like [Bombyx mori]	5.72797	IV-3>IV-M
sw13888	BGIBMGA004535-TA	XP_004926069.1	PREDICTED: plasma membrane calcium-transporting ATPase 3-like isoform X4 [Bombyx mori]	5.72166	IV-3>IV-M
sw02416	BGIBMGA011391-TA	XP_004930849.1	PREDICTED: P protein-like [Bombyx mori]	5.60411	IV-3>IV-M
sw10756	BGIBMGA002881-TA	XP_004921581.1	PREDICTED: sugar transporter SWEET1-like isoform X1 [Bombyx mori]	5.40791	IV-3>IV-M
sw07860	BGIBMGA014243-TA	XP_004925392.1	PREDICTED: putative inorganic phosphate cotransporter-like [Bombyx mori]	5.2747	IV-3>IV-M
sw13014	BGIBMGA005825-TA	XP_004923910.1	PREDICTED: potassium/sodium hyperpolarization-activated cyclic nucleotide-gated channel 4-like [Bombyx mori]	5.05535	IV-3>IV-M
sw11463	BGIBMGA007233-TA	ABD36379.1	DID protein [Bombyx mori]	4.93107	IV-3>IV-M
sw05378	BGIBMGA007281-TA	XP_004925854.1	PREDICTED: putative inorganic phosphate cotransporter-like [Bombyx mori]	4.89316	IV-3>IV-M
sw05795	BGIBMGA006185-TA	BAG68297.1	Fatty acid transport protein [Bombyx mori]	4.78694	IV-3>IV-M
sw07674	BGIBMGA001302-TA	ABF51242.1	Vacuolar H+ ATP synthase 16 kDa proteolipid subunit [Bombyx mori]	4.76351	IV-3>IV-M
sw08626	BGIBMGA008003-TA	XP_004922928.1	PREDICTED: alpha-tocopherol transfer protein-like isoform X1 [Bombyx mori]	4.68742	IV-3>IV-M
sw02576	BGIBMGA010268-TA	XP_004931426.1	PREDICTED: trafficking protein particle complex subunit 10-like [Bombyx mori]	4.46477	IV-3>IV-M
sw19803		AFC61133.1	Voltage-dependent cation channel SC1 [Bombyx mori]	4.39762	IV-3>IV-M
sw08526	BGIBMGA005327-TA	XP_004932292.1	PREDICTED: exportin-6-like [Bombyx mori]	4.39339	IV-3>IV-M
sw12463	BGIBMGA014589-TA	ABF51479.1	Phosphate transport protein [Bombyx mori]	4.38809	IV-3>IV-M
sw03971	BGIBMGA006924-TA	EZA48838	Trafficking kinesin-binding protein [Cerapachys biroi]	4.24125	IV-3>IV-M
sw00498	BGIBMGA003046-TA	XP_004931049.1	PREDICTED: cyclic nucleotide-gated cation channel beta-1-like [Bombyx mori]	4.19375	IV-3>IV-M
sw07687	BGIBMGA000577-TA	XP_004929951.1	PREDICTED: cyclic nucleotide-gated cation channel-like [Bombyx mori]	4.16103	IV-3>IV-M
sw16160	BGIBMGA014057-TA	XP_004927673.1	PREDICTED: long-chain fatty acid transport protein 1-like, partial [Bombyx mori]	4.09312	IV-3>IV-M
sw22916	BGIBMGA008295-TA	ABL61508.1	Vacuolar ATP synthase catalytic subunit A [Bombyx mori]	3.79682	IV-3>IV-M
sw00795	BGIBMGA002241-TA	ACE78271.1	Vacuolar ATPase B subunit [Bombyx mori]	3.73591	IV-3>IV-M
sw01185	BGIBMGA006298-TA	XP_004923573.1	PREDICTED: peripheral plasma membrane protein CASK-like [Bombyx mori]	3.70494	IV-3>IV-M
sw10854	BGIBMGA005005-TA	XP_004921880.1	PREDICTED: zinc transporter ZIP1-like [Bombyx mori]	3.60298	IV-3>IV-M
sw19702		BAM20548	Zinc/iron regulated transporter-related protein 3 [Papilio polytes]	3.51797	IV-3>IV-M
sw13612	BGIBMGA011228-TA	XP_004930838.1	PREDICTED: multidrug resistance protein homolog 49-like [Bombyx mori]	3.48908	IV-3>IV-M
sw10926	BGIBMGA001191-TA	AFN57624	Bestrophin 1b [Spodoptera littoralis]	3.24991	IV-3>IV-M
sw19526	BGIBMGA000845-TA	XP_004927982.1	PREDICTED: proton-coupled amino acid transporter 4-like [Bombyx mori]	3.19647	IV-3>IV-M
sw12282	BGIBMGA006857-TA	XP_004924838.1	PREDICTED: sodium- and chloride-dependent GABA transporter ine-like isoform X1 [Bombyx mori]	3.01657	IV-3>IV-M
sw11648	BGIBMGA009376-TA	XP_004923849.1	PREDICTED: facilitated trehalose transporter Tret1-2 homolog [Bombyx mori]	2.85665	IV-3>IV-M
sw05638	BGIBMGA009563-TA	XP_004927345.1	PREDICTED: metal transporter CNNM2-like [Bombyx mori]	2.84502	IV-3>IV-M
sw11988	BGIBMGA013639-TA	XP_004925307.1	PREDICTED: polyol transporter 5-like [Bombyx mori]	2.7581	IV-3>IV-M
sw15330	BGIBMGA012019-TA	XP_004932960.1	PREDICTED: selenium-binding protein 1-like isoform X1 [Bombyx mori]	2.35783	IV-3>IV-M
sw13213	BGIBMGA003180-TA	XP_004930976.1	PREDICTED: zinc transporter ZIP10-like [Bombyx mori]	2.13982	IV-3>IV-M
sw07761		XP_004928535.1	PREDICTED: B(0,+)-type amino acid transporter 1-like [Bombyx mori]	1.90422	IV-3>IV-M
sw03301	BGIBMGA013242-TA	BAM34533.1	Major facilitator superfamily protein [Bombyx mori]	1.85669	IV-3>IV-M
sw18026	BGIBMGA003964-TA	XP_004926417.1	PREDICTED: sodium-independent sulfate anion transporter-like [Bombyx mori]	1.81118	IV-3>IV-M
sw11587	BGIBMGA005612-TA	NP_001136083.1	Globin 1 [Bombyx mori]	1.76899	IV-3>IV-M
BGIBMGA001085	BGIBMGA001085-TA	XP_004927991.1	PREDICTED: transient receptor potential-gamma protein-like [Bombyx mori]	1.75457	IV-3>IV-M
sw20834	BGIBMGA011675-TA	XP_004931647.1	PREDICTED: nuclear pore complex protein Nup160 homolog [Bombyx mori]	1.5195	IV-3>IV-M
sw20874	BGIBMGA013348-TA	XP_004926637.1	PREDICTED: mitochondrial import receptor subunit TOM40 homolog 1-like [Bombyx mori]	0.415141	IV-3<IV-M
sw05642	BGIBMGA013576-TA	EHJ77337	Synaptic vesicle protein [Danaus plexippus]	0.407187	IV-3<IV-M
sw02309	BGIBMGA005876-TA	ACM24347.1	Low density lipoprotein receptor [Bombyx mori]	0.366028	IV-3<IV-M
sw07869	BGIBMGA007277-TA	XP_004925898.1	PREDICTED: inactive rhomboid protein 1-like, partial [Bombyx mori]	0.314028	IV-3<IV-M
sw08870	BGIBMGA004562-TA	ADM86147.1	Sugar transporter protein 3 [Bombyx mori]	0.268619	IV-3<IV-M
sw03460	BGIBMGA008876-TA	EHJ66438	Putative monocarboxylate transporter [Danaus plexippus]	0.236942	IV-3<IV-M
sw04252	BGIBMGA011016-TA	XP_004921746.1	PREDICTED: organic cation transporter protein-like [Bombyx mori]	0.209564	IV-3<IV-M
sw22894	BGIBMGA006214-TA	ABF51235.1	Very low-density lipoprotein receptor precursor isoform 1 [Bombyx mori]	0.186602	IV-3<IV-M
sw16591	BGIBMGA013688-TA	XP_004927358.1	PREDICTED: organic cation transporter 1-like [Bombyx mori]	0.176713	IV-3<IV-M
sw07605	BGIBMGA001007-TA	EHJ74964	Monocarboxylate transporter [Danaus plexippus]	0.172372	IV-3<IV-M
sw22950	BGIBMGA000940-TA	XP_004927864.1	PREDICTED: alpha-tocopherol transfer protein-like [Bombyx mori]	0.169431	IV-3<IV-M
sw11759	BGIBMGA008988-TA	EGI65129	Low-density lipoprotein receptor-related protein [Acromyrmex echinatior]	0.162694	IV-3<IV-M
sw04954	BGIBMGA009191-TA	XP_004927507.1	PREDICTED: major facilitator superfamily domain-containing protein 8-like [Bombyx mori]	0.162001	IV-3<IV-M
sw12077	BGIBMGA003667-TA	XP_004930110.1	PREDICTED: solute carrier organic anion transporter family member 5A1-like [Bombyx mori]	0.15279	IV-3<IV-M
sw20799	BGIBMGA014242-TA	XP_004925374.1	PREDICTED: putative inorganic phosphate cotransporter-like [Bombyx mori]	0.142573	IV-3<IV-M
sw00283	BGIBMGA003630-TA	XP_004930043.1	PREDICTED: solute carrier family 12 member 6-like [Bombyx mori]	0.126781	IV-3<IV-M
sw17576	BGIBMGA003437-TA	XP_004923104.1	PREDICTED: solute carrier family 22 member 3-like [Bombyx mori]	0.11338	IV-3<IV-M
sw13074	BGIBMGA002504-TA	XP_004931167.1	PREDICTED: GTP-binding protein SAR1b-like isoform X1 [Bombyx mori]	0.100711	IV-3<IV-M
sw20472	BGIBMGA013273-TA	XP_004922763.1	PREDICTED: alpha-tocopherol transfer protein-like [Bombyx mori]	0.0047439	IV-3<IV-M
			Cuticle protein
sw01201	BGIBMGA000328-TA	FAA00545.1	TPA: putative cuticle protein [Bombyx mori]	52.1528	IV-3>IV-M
sw18893	BGIBMGA004122-TA	ACY06934.1	Putative cuticle protein CPH39 [Bombyx mori]	23.702	IV-3>IV-M
sw17771	BGIBMGA003095-TA	FAA00561.1	TPA: putative cuticle protein [Bombyx mori]	19.2225	IV-3>IV-M
sw18333		XP_004931465.1	PREDICTED: cuticle protein 6.4-like [Bombyx mori]	18.0691	IV-3>IV-M
sw17553	BGIBMGA004115-TA	NP_001243934	Putative cuticle protein CPH45 precursor [Bombyx mori]	15.434	IV-3>IV-M
BGIBMGA011724	BGIBMGA011724-TA	FAA00484.1	TPA: putative cuticle protein [Bombyx mori]	10.6365	IV-3>IV-M
BGIBMGA005277	BGIBMGA005277-TA	FAA00504.1	TPA: putative cuticle protein [Bombyx mori]	10.1832	IV-3>IV-M
sw11902	BGIBMGA009775-TA	FAA00470.1	TPA: putative cuticle protein [Bombyx mori]	9.15372	IV-3>IV-M
sw10789	BGIBMGA004124-TA	NP_001243934.1	Putative cuticle protein CPH45 precursor [Bombyx mori]	8.49691	IV-3>IV-M
sw08718	BGIBMGA000324-TA	BAE92300.1	Cuticle protein [Bombyx mori]	8.45823	IV-3>IV-M
BGIBMGA000432	BGIBMGA000432-TA	FAA00613.1	TPA: putative cuticle protein [Bombyx mori]	5.77031	IV-3>IV-M
sw18700	BGIBMGA011765-TA	FAA00491.1	TPA: putative cuticle protein [Bombyx mori]	4.78229	IV-3>IV-M
sw06436	BGIBMGA002549-TA	FAA00507.1	TPA: putative cuticle protein [Bombyx mori]	3.96083	IV-3>IV-M
sw11846	BGIBMGA000250-TA	FAA00629.1	TPA: putative cuticle protein [Bombyx mori]	3.82059	IV-3>IV-M
BGIBMGA000249	BGIBMGA000249-TA	NP_001166643	Cuticular protein RR-2 motif 127 precursor [Bombyx mori]	3.4442	IV-3>IV-M
sw15694	BGIBMGA012607-TA	FAA00518.1	TPA: putative cuticle protein [Bombyx mori]	3.33907	IV-3>IV-M
sw19766	BGIBMGA007829-TA	EFN80467	Cuticlin-1 [Harpegnathos saltator]	3.03406	IV-3>IV-M
BGIBMGA000255	BGIBMGA000255-TA	FAA00618.1	TPA: putative cuticle protein [Bombyx mori]	2.54545	IV-3>IV-M
sw01242	BGIBMGA008466-TA	FAA00446.1	TPA: putative cuticle protein [Bombyx mori]	2.41277	IV-3>IV-M
sw07399	BGIBMGA011719-TA	FAA00490.1	TPA: putative cuticle protein [Bombyx mori]	2.12574	IV-3>IV-M
sw00137	BGIBMGA010231-TA	FAA00571.1	TPA: putative cuticle protein [Bombyx mori]	1.81242	IV-3>IV-M
sw12078	BGIBMGA011722-TA	FAA00487.1	TPA: putative cuticle protein [Bombyx mori]	1.68132	IV-3>IV-M
sw03387	BGIBMGA011720-TA	FAA00489.1	TPA: putative cuticle protein [Bombyx mori]	1.66136	IV-3>IV-M
BGIBMGA000435	BGIBMGA000435-TA	FAA00619.1	TPA: putative cuticle protein [Bombyx mori]	1.66024	IV-3>IV-M
sw10849	BGIBMGA010143-TA	FAA00573.1	TPA: putative cuticle protein [Bombyx mori]	1.5974	IV-3>IV-M
sw18369	BGIBMGA011726-TA	FAA00482.1	TPA: putative cuticle protein [Bombyx mori]	1.58329	IV-3>IV-M
sw22627	BGIBMGA011729-TA	FAA00478.1	TPA: putative cuticle protein [Bombyx mori]	1.55883	IV-3>IV-M
BGIBMGA011560	BGIBMGA011560-TA	FAA00437.1	TPA: putative cuticle protein [Bombyx mori]	1.51882	IV-3>IV-M
BGIBMGA010232	BGIBMGA010232-TA	ABD36262.1	Larval cuticle protein [Bombyx mori]	0.459013	IV-3<IV-M
sw08564	BGIBMGA010500-TA	FAA00495.1	TPA: putative cuticle protein [Bombyx mori]	0.390006	IV-3<IV-M
BGIBMGA002566	BGIBMGA002566-TA	ACY06911.1	Putative cuticle protein CPG32 [Bombyx mori]	0.372487	IV-3<IV-M
sw01103	BGIBMGA010483-TA	FAA00557.1	TPA: putative cuticle protein [Bombyx mori]	0.371523	IV-3<IV-M
sw06519	BGIBMGA002548-TA	BAA36273.1	LCP18 [Bombyx mori]	0.352238	IV-3<IV-M
sw10848	BGIBMGA010145-TA	FAA00570.1	TPA: putative cuticle protein [Bombyx mori]	0.334241	IV-3<IV-M
sw00540	BGIBMGA004780-TA	FAA00501.1	TPA: putative cuticle protein [Bombyx mori]	0.28597	IV-3<IV-M
sw10814	BGIBMGA004073-TA	ACY06914.1	Putative cuticle protein CPG35 [Bombyx mori]	0.212857	IV-3<IV-M
sw13351	BGIBMGA000332-TA	FAA00542.1	TPA: putative cuticle protein [Bombyx mori]	0.194455	IV-3<IV-M
sw00812	BGIBMGA003773-TA	EHJ65511	Cuticular protein analogous to peritrophins 1-G [Danaus plexippus]	0.188241	IV-3<IV-M
sw03927	BGIBMGA002664-TA	FAA00503.1	TPA: putative cuticle protein [Bombyx mori]	0.119251	IV-3<IV-M
sw00947	BGIBMGA005278-TA	FAA00505.1	TPA: putative cuticle protein [Bombyx mori]	0.111619	IV-3<IV-M
sw20773		XP_004928159	PREDICTED: cuticle protein 16.5, isoform A-like [Bombyx mori]	0.111475	IV-3<IV-M
sw05433	BGIBMGA000248-TA	FAA00631.1	TPA: putative cuticle protein [Bombyx mori]	0.0968695	IV-3<IV-M
sw05277	BGIBMGA002042-TA	EHJ66691	Putative cuticle protein CPH36 [Danaus plexippus]	0.0904837	IV-3<IV-M
sw14064	BGIBMGA000326-TA	FAA00547.1	TPA: putative cuticle protein [Bombyx mori]	0.0725613	IV-3<IV-M
sw05057	BGIBMGA000340-TA	FAA00533.1	TPA: putative cuticle protein, partial [Bombyx mori]	0.0706669	IV-3<IV-M
sw13371	BGIBMGA000327-TA	FAA00546.1	TPA: putative cuticle protein [Bombyx mori]	0.054141	IV-3<IV-M
sw08246	BGIBMGA000520-TA	FAA00653.1	TPA: putative cuticle protein [Bombyx mori]	0.0494696	IV-3<IV-M
sw07050	BGIBMGA006662-TA	FAA00452.1	TPA: putative cuticle protein [Bombyx mori]	0.0404193	IV-3<IV-M
BGIBMGA010899	BGIBMGA010899-TA	FAA00581.1	TPA: putative cuticle protein [Bombyx mori]	0.0335556	IV-3<IV-M
sw00693	BGIBMGA011723-TA	FAA00485.1	TPA: putative cuticle protein [Bombyx mori]	0.0233049	IV-3<IV-M
sw01963	BGIBMGA008362-TA	FAA00447.1	TPA: putative cuticle protein [Bombyx mori]	0.0206618	IV-3<IV-M
sw12541	BGIBMGA005259-TA	FAA00654.1	TPA: putative cuticle protein [Bombyx mori]	0.0159334	IV-3<IV-M
sw00692	BGIBMGA011761-TA	FAA00486.1	TPA: putative cuticle protein [Bombyx mori]	0.0106577	IV-3<IV-M
sw18518	BGIBMGA013899-TA	FAA00462.1	TPA: putative cuticle protein [Bombyx mori]	0.0059488	IV-3<IV-M
sw11845	BGIBMGA000438-TA	FAA00626.1	TPA: putative cuticle protein [Bombyx mori]	0.0053079	IV-3<IV-M
			Immunity
sw10010	BGIBMGA007720-TA	AAF61252.1	Serpin-2 [Bombyx mori]	5.60759	IV-3>IV-M
sw16168	BGIBMGA010213-TA	ACG61175.1	Serpin-11 [Bombyx mori]	4.68348	IV-3>IV-M
sw06689	BGIBMGA004955-TA	ACG61176.1	Serpin-13 [Bombyx mori]	3.55658	IV-3>IV-M
sw17703	BGIBMGA012865-TA	XP_004928879.1	PREDICTED: peptidoglycan-recognition protein LB-like [Bombyx mori]	3.26993	IV-3>IV-M
sw22599	BGIBMGA012864-TA	AER70118.1	Peptidoglycan recognition protein [Bombyx mori]	3.06348	IV-3>IV-M
sw05180	BGIBMGA000088-TA	XP_004923142.1	PREDICTED: seipin-like isoform X3 [Bombyx mori]	2.06608	IV-3>IV-M
sw10574	BGIBMGA004340-TA	ABD36350.1	Salivary cysteine-rich peptide [Bombyx mori]	2.00211	IV-3>IV-M
sw15689	BGIBMGA005977-TA	ABD36312.1	Lectin 4 C-type lectin [Bombyx mori]	0.408423	IV-3<IV-M
sw16003	BGIBMGA007729-TA	ABV74209.1	Serpin-6 [Bombyx mori]	0.319742	IV-3<IV-M
sw12001	BGIBMGA004804-TA	XP_004923379.1	PREDICTED: apolipoprotein D-like [Bombyx mori]	0.180008	IV-3<IV-M
sw15815	BGIBMGA011495-TA	BAB13508.1	Moricin [Bombyx mori]	0.175292	IV-3<IV-M
sw11465	BGIBMGA011587-TA	ACG61190	Serpin-27 [Bombyx mori]	0.166252	IV-3<IV-M
sw12086	BGIBMGA009610-TA	NP_001243984	Serine protease HP21 precursor [Bombyx mori]	0.140437	IV-3<IV-M
sw20463	BGIBMGA008841-TA	NP_001243947.1	Spatzle-like protein [Bombyx mori]	0.1171	IV-3<IV-M
sw06085	BGIBMGA010214-TA	ACG61174.1	Serpin-10 [Bombyx mori]	0.116838	IV-3<IV-M
sw00550	BGIBMGA013655-TA	XP_004927378.1	PREDICTED: serine protease inhibitor dipetalogastin-like [Bombyx mori]	0.10648	IV-3<IV-M
sw11372		XP_004926105.1	PREDICTED: hyphancin-3F-like [Bombyx mori]	0.0569648	IV-3<IV-M
sw07855	BGIBMGA007553-TA	ABI79325.1	C-type lectin [Bombyx mori]	0.038899	IV-3<IV-M
sw03832	BGIBMGA005948-TA	ADB12588.1	C-type lectin 11 [Bombyx mori]	0.0189273	IV-3<IV-M
			Hormone related protein
sw14267	BGIBMGA013793-TA	BAH97091.1	juvenile hormone epoxide hydrolase-like protein 4 [Bombyx mori]	17.1815	IV-3>IV-M
sw18593	BGIBMGA013930-TA	BAF81491.1	Juvenile hormone epoxide hydrolase [Bombyx mori]	10.8776	IV-3>IV-M
sw20245	BGIBMGA002796-TA	XP_004921612.1	PREDICTED: juvenile hormone esterase-like [Bombyx mori]	10.7081	IV-3>IV-M
sw05319	BGIBMGA005692-TA	AEM17059.1	Ecdysone oxidase [Bombyx mori]	8.55478	IV-3>IV-M
sw15854	BGIBMGA001630-TA	XP_004921681.1	PREDICTED: juvenile hormone esterase-like [Bombyx mori]	7.32947	IV-3>IV-M
sw02554	BGIBMGA013929-TA	BAI94514.1	Juvenile hormone epoxide hydrolase-like protein 5 [Bombyx mori]	7.2112	IV-3>IV-M
sw22915	BGIBMGA011029-TA	BAF62106.1	Acetoacetyl-CoA thiolase [Bombyx mori]	5.68968	IV-3>IV-M
sw00529	BGIBMGA001325-TA	NP_001036945	Juvenile hormone binding protein an-0128 precursor [Bombyx mori]	4.95241	IV-3>IV-M
sw21884	BGIBMGA002604-TA	BAM20323	Farnesoic acid O-methyltransferase [Papilio polytes]	4.62195	IV-3>IV-M
sw05537	BGIBMGA006318-TA	AGS17917	Farnesoic acid O-methyltransferase [Bombyx mori]	4.2707	IV-3>IV-M
sw09011	BGIBMGA001927-TA	BAF62115.1	Farnesyl diphosphate synthase 3 [Bombyx mori]	3.67716	IV-3>IV-M
sw18373	BGIBMGA003342-TA	BAM18064	Takeout/JHBP like protein [Papilio xuthus]	2.33266	IV-3>IV-M
sw00376	BGIBMGA010985-TA	EHJ69470	Ecdysteroid regulated protein [Danaus plexippus]	1.7334	IV-3>IV-M
sw14879	BGIBMGA011458-TA	BAH97095.1	Juvenile hormone binding protein [Bombyx mori]	1.64918	IV-3>IV-M
sw09181	BGIBMGA012768-TA	XP_004929115.1	PREDICTED: protein takeout-like [Bombyx mori]	1.59177	IV-3>IV-M
sw11434	BGIBMGA006765-TA	BAF76332.1	Ecdysone receptor, partial [Bombyx mori]	0.382775	IV-3<IV-M
sw11652	BGIBMGA002617-TA	XP_004932354.1	PREDICTED: insulin-like growth factor-binding protein complex acid labile subunit-like [Bombyx mori]	0.319292	IV-3<IV-M
sw11619	BGIBMGA008405-TA	ABD36212.1	Ecdysteroid-regulated 16 kDa protein precursor [Bombyx mori]	0.142657	IV-3<IV-M
sw20455	BGIBMGA003345-TA	NP_001036986	Juvenile hormone binding protein brP-1649 precursor [Bombyx mori]	0.0805512	IV-3<IV-M
sw18644	BGIBMGA008287-TA	NP_001139414.1	Urbain precursor [Bombyx mori]	0.018439	IV-3<IV-M
			Proteolysis
sw20679	BGIBMGA003604-TA	XP_004930041.1	PREDICTED: trypsin, alkaline A-like [Bombyx mori]	64.9658	IV-3>IV-M
sw02096	BGIBMGA001320-TA	XP_004927140.1	PREDICTED: trypsin, alkaline C-like [Bombyx mori]	50.2377	IV-3>IV-M
sw00532	BGIBMGA003605-TA	AFK64826	Trypsin-like proteinase [Chilo suppressalis]	41.5645	IV-3>IV-M
sw04391	BGIBMGA010023-TA	AER70119.1	Trypsin-like serine protease [Bombyx mori]	39.9908	IV-3>IV-M
sw19175	BGIBMGA008280-TA	XP_004925969.1	PREDICTED: transmembrane protease serine 9-like [Bombyx mori]	32.8061	IV-3>IV-M
sw19254	BGIBMGA008278-TA		PREDICTED: chymotrypsin-1-like [Bombyx mori]	28.5984	IV-3>IV-M
sw20378	BGIBMGA008281-TA		PREDICTED: chymotrypsin-1-like [Bombyx mori]	26.2128	IV-3>IV-M
sw17483	BGIBMGA010061-TA	XP_004923288.1	PREDICTED: trypsin, alkaline C-like [Bombyx mori]	23.932	IV-3>IV-M
sw02158		ABF51373.1	Chymotrypsin-like serine protease [Bombyx mori]	23.9084	IV-3>IV-M
sw12110	BGIBMGA008061-TA	AFK85019	Aminopeptidase N-3 [Bombyx mori]	23.8865	IV-3>IV-M
sw06779		NP_001040430	Chymotrypsin-like serine protease precursor [Bombyx mori]	18.4441	IV-3>IV-M
sw06103	BGIBMGA008063-TA	AFK85029.1	Aminopeptidase N-13 [Bombyx mori]	15.9359	IV-3>IV-M
sw03042	BGIBMGA008059-TA	AAC33301.1	Aminopeptidase N [Bombyx mori]	13.2173	IV-3>IV-M
sw21935	BGIBMGA003567-TA	XP_004930040.1	PREDICTED: trypsin, alkaline C-like [Bombyx mori]	13.1244	IV-3>IV-M
BGIBMGA001274	BGIBMGA001274-TA	XP_004927965.1	PREDICTED: carboxypeptidase Q-like [Bombyx mori]	11.6351	IV-3>IV-M
sw19250	BGIBMGA008060-TA	AFK85017.1	Aminopeptidase N-1 [Bombyx mori]	11.5806	IV-3>IV-M
sw14047		XP_004923425.1	PREDICTED: zinc carboxypeptidase-like [Bombyx mori]	11.577	IV-3>IV-M
sw06771	BGIBMGA009094-TA	XP_004924399.1	PREDICTED: fungal protease inhibitor F-like [Bombyx mori]	10.9505	IV-3>IV-M
sw22640	BGIBMGA012788-TA	XP_004928981.1	PREDICTED: transmembrane protease serine 9 [Bombyx mori]	10.3858	IV-3>IV-M
sw22797	BGIBMGA000239-TA	XP_004932054.1	PREDICTED: peroxidase-like [Bombyx mori]	10.3656	IV-3>IV-M
sw22315		ACG61184.1	Serpin-21 [Bombyx mori]	8.60801	IV-3>IV-M
sw05220	BGIBMGA008017-TA	AFK85023.1	Aminopeptidase N-7 [Bombyx mori]	8.39494	IV-3>IV-M
sw00780	BGIBMGA003037-TA	XP_004931057.1	PREDICTED: cytosolic carboxypeptidase 6-like [Bombyx mori]	7.9191	IV-3>IV-M
sw14348	BGIBMGA012777-TA	XP_004928997.1	PREDICTED: chymotrypsin BI-like [Bombyx mori]	7.79664	IV-3>IV-M
sw01127	BGIBMGA010276-TA	XP_004931376.1	PREDICTED: trypsin, alkaline A-like [Bombyx mori]	7.67387	IV-3>IV-M
sw22668	BGIBMGA003566-TA	XP_004930042.1	PREDICTED: trypsin, alkaline C-like [Bombyx mori]	7.38184	IV-3>IV-M
sw18321	BGIBMGA001639-TA	XP_004922254.1	PREDICTED: xaa-Pro aminopeptidase 1-like [Bombyx mori]	7.34564	IV-3>IV-M
sw06212	BGIBMGA010348-TA	XP_004926552.1	PREDICTED: retinoid-inducible serine carboxypeptidase-like [Bombyx mori]	7.23556	IV-3>IV-M
sw03321	BGIBMGA004798-TA	AFD99126.1	carboxypeptidase [Bombyx mori]	7.02534	IV-3>IV-M
sw04526	BGIBMGA007025-TA	XP_004932492.1	PREDICTED: probable isoaspartyl peptidase/L-asparaginase GA20639-like isoform X1 [Bombyx mori]	6.95611	IV-3>IV-M
sw01147	BGIBMGA003580-TA	XP_004930029.1	PREDICTED: trypsin, alkaline C-like [Bombyx mori]	6.80192	IV-3>IV-M
sw19432	BGIBMGA010024-TA	ABF51402.1	Trypsin-like protease [Bombyx mori]	6.48561	IV-3>IV-M
sw19781	BGIBMGA008521-TA	XP_004928306.1	PREDICTED: xaa-Pro dipeptidase-like isoform X1 [Bombyx mori]	6.45331	IV-3>IV-M
sw03315		EHJ64335	Protease m1 zinc metalloprotease [Danaus plexippus]	6.30316	IV-3>IV-M
sw10048	BGIBMGA009486-TA	XP_004922813.1	PREDICTED: carboxypeptidase A1-like [Bombyx mori]	5.93594	IV-3>IV-M
sw08448	BGIBMGA010063-TA	XP_004923290.1	PREDICTED: trypsin, alkaline A-like [Bombyx mori]	5.62218	IV-3>IV-M
sw07771	BGIBMGA012478-TA	XP_004924056.1	PREDICTED: trypsin-1-like [Bombyx mori]	5.61573	IV-3>IV-M
sw06213	BGIBMGA010349-TA	XP_004926553.1	PREDICTED: retinoid-inducible serine carboxypeptidase-like isoform X1 [Bombyx mori]	5.55012	IV-3>IV-M
sw13341	BGIBMGA006297-TA	AAL73339.1	KAL-1 [Bombyx mori]	5.46921	IV-3>IV-M
sw01309	BGIBMGA009095-TA	XP_004924401.1	PREDICTED: fungal protease inhibitor F-like isoform X1 [Bombyx mori]	5.42851	IV-3>IV-M
sw03365	BGIBMGA004830-TA	XP_004923345.1	PREDICTED: carboxypeptidase B-like [Bombyx mori]	5.35385	IV-3>IV-M
sw02144	BGIBMGA012792-TA	AAK06410.1	35kDa protease [Bombyx mori]	5.2895	IV-3>IV-M
sw20460	BGIBMGA001272-TA	XP_004928104.1	PREDICTED: venom dipeptidyl peptidase 4-like [Bombyx mori]	4.8114	IV-3>IV-M
sw22496		ACI02327.1	Hatching enzyme-like protein [Bombyx mori]	4.59604	IV-3>IV-M
sw18724	BGIBMGA007916-TA	AEO53067.1	Hatching enzyme-like II [Bombyx mori]	4.50865	IV-3>IV-M
sw06092	BGIBMGA008514-TA	XP_004928424.1	PREDICTED: transmembrane protease serine 9-like [Bombyx mori]	4.46974	IV-3>IV-M
sw02069	BGIBMGA009477-TA	XP_004922812.1	PREDICTED: carboxypeptidase A4-like [Bombyx mori]	4.46874	IV-3>IV-M
sw22736	BGIBMGA013275-TA	XP_004922801.1	PREDICTED: carboxypeptidase A2-like [Bombyx mori]	4.27634	IV-3>IV-M
sw01994	BGIBMGA007728-TA	XP_004928508.1	PREDICTED: cytosolic non-specific dipeptidase-like [Bombyx mori]	3.98528	IV-3>IV-M
sw02390	BGIBMGA009551-TA	ABF51436.1	Serine proteinase-like protein [Bombyx mori]	3.55192	IV-3>IV-M
sw02262	BGIBMGA013669-TA	XP_004926949.1	PREDICTED: E3 ubiquitin-protein ligase MYLIP-A-like isoform X1 [Bombyx mori]	3.40508	IV-3>IV-M
sw03707	BGIBMGA010584-TA	ABD36200.1	Chymotrypsinogen [Bombyx mori]	2.9933	IV-3>IV-M
sw20429	BGIBMGA006423-TA	ABF51356.1	Scolexin [Bombyx mori]	2.89082	IV-3>IV-M
sw00838	BGIBMGA010590-TA	XP_004929525.1	PREDICTED: trypsin, alkaline C-like [Bombyx mori]	2.55605	IV-3>IV-M
sw21390		EHJ69750	Putative pol-like protein [Danaus plexippus]	2.4879	IV-3>IV-M
sw08791	BGIBMGA014404-TA	BAG70412.1	Serine protease homolog 1 [Bombyx mori]	1.9851	IV-3>IV-M
sw15390	BGIBMGA010546-TA	XP_004929465.1	PREDICTED: serine protease easter-like [Bombyx mori]	1.71528	IV-3>IV-M
sw00900	BGIBMGA009998-TA	XP_004927459.1	PREDICTED: cysteine proteinase 7-like isoform X1 [Bombyx mori]	0.371861	IV-3<IV-M
sw08293	BGIBMGA000453-TA	AAV91427	Protease inhibitor 5 [Lonomia obliqua]	0.312097	IV-3<IV-M
sw08343	BGIBMGA006324-TA	XP_004923586	PREDICTED: trypsin-4-like [Bombyx mori]	0.29082	IV-3<IV-M
sw20228	BGIBMGA005680-TA	EHJ67854	Putative oxidase/peroxidase [Danaus plexippus]	0.282555	IV-3<IV-M
sw05844	BGIBMGA003679-TA	EHJ71121	Serine protease P54 [Danaus plexippus]	0.247413	IV-3<IV-M
sw19857	BGIBMGA006885-TA	XP_004924899.1	PREDICTED: atrial natriuretic peptide-converting enzyme-like [Bombyx mori]	0.230183	IV-3<IV-M
sw01788	BGIBMGA007075-TA	XP_004932490.1	PREDICTED: rhomboid-related protein 3-like isoform X3 [Bombyx mori]	0.223328	IV-3<IV-M
sw05391		XP_004924182.1	PREDICTED: E3 ubiquitin-protein ligase ZNRF2-like [Bombyx mori]	0.179758	IV-3<IV-M
sw21301	BGIBMGA000529-TA	BAB33300.1	Neutral endopeptidase 24.11 [Bombyx mori]	0.174827	IV-3<IV-M
sw09304		XP_004928752	PREDICTED: zinc metalloproteinase nas-4-like [Bombyx mori]	0.140025	IV-3<IV-M
sw14717	BGIBMGA001969-TA	XP_008195234	PREDICTED: A disintegrin and metalloproteinase with thrombospondin motifs 7-like isoform X2 [Tribolium castaneum]	0.103464	IV-3<IV-M
sw17622	BGIBMGA005320-TA	XP_004932191.1	PREDICTED: carboxypeptidase M-like [Bombyx mori]	0.0988521	IV-3<IV-M
sw14687	BGIBMGA011342-TA	AAR87763.1	Fibroinase precursor [Bombyx mori]	0.0654669	IV-3<IV-M
sw08474	BGIBMGA003461-TA	XP_004930216.1	PREDICTED: transmembrane protease serine 9-like [Bombyx mori]	0.0651124	IV-3<IV-M
sw14852	BGIBMGA001891-TA	BAH23565.1	Similar to carboxypeptidase B [Bombyx mori]	0.0311119	IV-3<IV-M
sw07559	BGIBMGA008910-TA	BAD60916.1	Molting fluid carboxypeptidase A [Bombyx mori]	0.0263861	IV-3<IV-M
			Differentiation
sw16053	BGIBMGA004209-TA	EHJ64431	Putative translin-associated factor X interacting protein 1 isoform 4 [Danaus plexippus]	24.9745	IV-3>IV-M
sw09928	BGIBMGA009611-TA	XP_004926364.1	PREDICTED: protein slit-like [Bombyx mori]	17.848	IV-3>IV-M
sw02176	BGIBMGA001201-TA	ABF51467.1	Muscular protein 20 [Bombyx mori]	16.5933	IV-3>IV-M
sw05320	BGIBMGA013359-TA	XP_004926646.1	PREDICTED: paired box protein Pax-8-like [Bombyx mori]	10.9916	IV-3>IV-M
sw04306	BGIBMGA010809-TA	XP_004933035.1	PREDICTED: homeobox protein Hmx-like [Bombyx mori]	10.197	IV-3>IV-M
BGIBMGA010195	BGIBMGA010195-TA	BAH83639.1	Delta [Bombyx mori]	9.74412	IV-3>IV-M
sw10704	BGIBMGA014241-TA	XP_004925379.1	PREDICTED: transforming growth factor beta-1-induced transcript 1 protein-like isoform X1 [Bombyx mori]	9.52577	IV-3>IV-M
sw14555	BGIBMGA002907-TA	AAY86076.1	Diapause bioclock protein [Bombyx mori]	7.97045	IV-3>IV-M
sw17469	BGIBMGA001746-TA	XP_004922190.1	PREDICTED: multiple epidermal growth factor-like domains protein 10-like [Bombyx mori]	6.66167	IV-3>IV-M
sw10953	BGIBMGA005594-TA	XP_004922021.1	PREDICTED: protein abnormal spindle-like [Bombyx mori]	6.61892	IV-3>IV-M
sw06225	BGIBMGA002527-TA	XP_004931196.1	PREDICTED: angiotensin-converting enzyme-like isoform X1 [Bombyx mori]	6.00804	IV-3>IV-M
sw10628	BGIBMGA001930-TA	XP_004933480.1	PREDICTED: growth arrest-specific protein 1-like [Bombyx mori]	4.3932	IV-3>IV-M
sw11627	BGIBMGA011108-TA	XP_004926004.1	PREDICTED: dehydrogenase/reductase SDR family member 4-like [Bombyx mori]	4.04055	IV-3>IV-M
sw05579	BGIBMGA010695-TA	XP_004927255.1	PREDICTED: homeobox protein XHOX-7.1-like [Bombyx mori]	3.92537	IV-3>IV-M
sw21951	BGIBMGA001202-TA	ABD36140.1	Muscle LIM protein [Bombyx mori]	3.87846	IV-3>IV-M
sw03136	BGIBMGA002530-TA	XP_004931258.1	PREDICTED: angiotensin-converting enzyme-like, partial [Bombyx mori]	1.63322	IV-3>IV-M
sw05883	BGIBMGA008051-TA	XP_004922951.1	PREDICTED: myosin heavy chain 95F-like [Bombyx mori]	0.313132	IV-3<IV-M
sw20207	BGIBMGA000305-TA	XP_004932028.1	PREDICTED: doublesex- and mab-3-related transcription factor A2-like [Bombyx mori]	0.150837	IV-3<IV-M
sw00881	BGIBMGA002620-TA	XP_004932349.1	PREDICTED: sequestosome-1-like isoform X2 [Bombyx mori]	0.143808	IV-3<IV-M
sw16281	BGIBMGA009127-TA	XP_004926056.1	PREDICTED: oxidative stress-induced growth inhibitor 1-like [Bombyx mori]	0.133448	IV-3<IV-M
sw12920	BGIBMGA002383-TA	XP_004931260.1	PREDICTED: neurogenic locus notch homolog protein 1-like [Bombyx mori]	0.132149	IV-3<IV-M
sw18303	BGIBMGA002446-TA	XP_004931101.1	PREDICTED: ras-related and estrogen-regulated growth inhibitor-like protein-like [Bombyx mori]	0.0595052	IV-3<IV-M
sw03175	BGIBMGA011354-TA	XP_004930828.1	PREDICTED: homeobox protein DBX1-like [Bombyx mori]	0.0429937	IV-3<IV-M
sw18240	BGIBMGA002448-TA	XP_004931100.1	PREDICTED: ras-related and estrogen-regulated growth inhibitor-like protein-like [Bombyx mori]	0.0314195	IV-3<IV-M
sw14505	BGIBMGA008241-TA	EHJ76428	Putative mixed lineage kinase [Danaus plexippus]	0.012957	IV-3<IV-M
			Apoptosis
sw14278	BGIBMGA007219-TA	XP_004927480.1	PREDICTED: ubiquitin carboxyl-terminal hydrolase 43-like [Bombyx mori]	17.0909	IV-3>IV-M
sw08573	BGIBMGA013462-TA	XP_004926613.1	PREDICTED: programmed cell death 6-interacting protein-like [Bombyx mori]	13.8422	IV-3>IV-M
sw09468	BGIBMGA002956-TA	XP_004931017.1	PREDICTED: protein phosphatase PHLPP-like protein-like [Bombyx mori]	5.06621	IV-3>IV-M
sw03475	BGIBMGA014126-TA	XP_004925173.1	PREDICTED: RING finger protein nhl-1-like isoform X1 [Bombyx mori]	4.8542	IV-3>IV-M
sw03025	BGIBMGA011833-TA	XP_004931664.1	PREDICTED: protein phosphatase 1 regulatory subunit 16A-like [Bombyx mori]	4.22494	IV-3>IV-M
sw19085	BGIBMGA006976-TA	BAB39763.1	Samui [Bombyx mori]	0.26667	IV-3<IV-M
sw12865	BGIBMGA013938-TA	XP_004933525.1	PREDICTED: growth arrest and DNA damage-inducible protein GADD45 alpha-like [Bombyx mori]	0.211089	IV-3<IV-M
sw14045	BGIBMGA013186-TA	AEC04308.1	p53 [Bombyx mori]	0.110604	IV-3<IV-M
			Cell adhesion
sw01671	BGIBMGA007377-TA	XP_004923933.1	PREDICTED: collagenase-like [Bombyx mori]	35.5361	IV-3>IV-M
BGIBMGA004121	BGIBMGA004121-TA	XP_004922430.1	PREDICTED: actin cytoskeleton-regulatory complex protein PAN1-like [Bombyx mori]	21.5839	IV-3>IV-M
sw02387	BGIBMGA012791-TA	XP_004928979.1	PREDICTED: collagenase-like [Bombyx mori]	15.0375	IV-3>IV-M
sw01248	BGIBMGA009750-TA	XP_004933356.1	PREDICTED: mucin-2-like [Bombyx mori]	12.127	IV-3>IV-M
sw12530	BGIBMGA008358-TA	XP_004928397.1	PREDICTED: protein sprint-like [Bombyx mori]	11.5372	IV-3>IV-M
sw21007	BGIBMGA014427-TA	XP_004927692.1	PREDICTED: collagenase-like isoform X1 [Bombyx mori]	9.81183	IV-3>IV-M
sw18978	BGIBMGA009809-TA	XP_004933382.1	PREDICTED: mucin-2-like [Bombyx mori]	8.33392	IV-3>IV-M
sw03972	BGIBMGA008513-TA	XP_004928296.1	PREDICTED: collagenase-like [Bombyx mori]	7.23413	IV-3>IV-M
sw16205		XP_004933633.1	PREDICTED: collagenase-like [Bombyx mori]	7.22625	IV-3>IV-M
sw19400	BGIBMGA014570-TA	XP_004933853.1	PREDICTED: limulus clotting factor C-like isoform X1 [Bombyx mori]	7.18421	IV-3>IV-M
sw02666	BGIBMGA009880-TA	XP_004923649.1	PREDICTED: formin-like protein CG32138-like [Bombyx mori]	6.84995	IV-3>IV-M
sw06350	BGIBMGA011792-TA	XP_004931507.1	PREDICTED: TPPP family protein CG4893-like isoform X1 [Bombyx mori]	5.55754	IV-3>IV-M
sw01258	BGIBMGA002018-TA	XP_004932871.1	PREDICTED: laminin subunit alpha-like [Bombyx mori]	5.55632	IV-3>IV-M
sw22671	BGIBMGA013945-TA	AHW40461	Actin, partial [Zygaena filipendulae]	5.34195	IV-3>IV-M
sw07590	BGIBMGA009526-TA	XP_004922848.1	PREDICTED: collagenase-like isoform X1 [Bombyx mori]	5.29495	IV-3>IV-M
sw15980	BGIBMGA013978-TA	XP_004933594.1	PREDICTED: LOW QUALITY PROTEIN: multiple PDZ domain protein-like [Bombyx mori]	4.89023	IV-3>IV-M
sw02000	BGIBMGA002715-TA	XP_004932399.1	PREDICTED: mucin-21-like [Bombyx mori]	4.58199	IV-3>IV-M
sw01786	BGIBMGA004002-TA	XP_004922439.1	PREDICTED: actin cytoskeleton-regulatory complex protein PAN1-like [Bombyx mori]	4.50777	IV-3>IV-M
BGIBMGA004123	BGIBMGA004123-TA	XP_004922439	PREDICTED: actin cytoskeleton-regulatory complex protein PAN1-like [Bombyx mori]	4.3929	IV-3>IV-M
sw03370	BGIBMGA002629-TA	NP_001153665.1	Odorant binding protein LOC100301497 precursor [Bombyx mori]	4.02338	IV-3>IV-M
sw22239	BGIBMGA010661-TA	XP_004925583.1	PREDICTED: histidine-rich glycoprotein-like [Bombyx mori]	4.01553	IV-3>IV-M
sw13559		XP_004928119.1	PREDICTED: mucin-17-like [Bombyx mori]	3.75102	IV-3>IV-M
sw17559	BGIBMGA010280-TA	XP_004931381.1	PREDICTED: tight junction protein ZO-1-like [Bombyx mori]	3.01411	IV-3>IV-M
sw07499	BGIBMGA010158-TA	XP_004931300.1	PREDICTED: microtubule-associated protein Jupiter-like isoform X1 [Bombyx mori]	0.212165	IV-3<IV-M
sw21674	BGIBMGA011334-TA	ABF51486.1	Thymosin isoform 1 [Bombyx mori]	0.201709	IV-3<IV-M
sw00920	BGIBMGA007651-TA	XP_004928656.1	PREDICTED: tenascin-like, partial [Bombyx mori]	0.184577	IV-3<IV-M
sw11141	BGIBMGA006589-TA	XP_004930515.1	PREDICTED: restin homolog [Bombyx mori]	0.173194	IV-3<IV-M
sw13907	BGIBMGA002564-TA	XP_004932419.1	PREDICTED: cell wall protein AWA1-like [Bombyx mori]	0.125914	IV-3<IV-M
sw12780	BGIBMGA010014-TA	XP_004923302.1	PREDICTED: adhesive plaque matrix protein-like [Bombyx mori]	0.0282696	IV-3<IV-M
			Signal transduction
sw04517	BGIBMGA008815-TA	XP_004926654.1	PREDICTED: calexcitin-2-like [Bombyx mori]	15.8984	IV-3>IV-M
sw07663	BGIBMGA006799-TA	XP_004924886.1	PREDICTED: guanylate cyclase 32E-like [Bombyx mori]	10.4455	IV-3>IV-M
sw14169	BGIBMGA014214-TA	ABF51374.1	Cyclic AMP-regulated protein [Bombyx mori]	8.75235	IV-3>IV-M
sw07487	BGIBMGA006497-TA	XP_004930585.1	PREDICTED: renin receptor-like isoform X2 [Bombyx mori]	4.62396	IV-3>IV-M
sw13513		XP_004929117.1	PREDICTED: calcium/calmodulin-dependent protein kinase kinase 2-like [Bombyx mori]	4.26882	IV-3>IV-M
sw19580	BGIBMGA010370-TA	XP_004929593.1	PREDICTED: photoreceptor-specific nuclear receptor-like [Bombyx mori]	3.78783	IV-3>IV-M
sw13942	BGIBMGA012114-TA	BAG68409.1	Neuropeptide receptor A10 [Bombyx mori]	3.61211	IV-3>IV-M
sw00124	BGIBMGA006555-TA	XP_004930529.1	PREDICTED: LOW QUALITY PROTEIN: Ca(2+)/calmodulin-responsive adenylate cyclase-like [Bombyx mori]	2.15278	IV-3>IV-M
sw08116	BGIBMGA011429-TA	ABQ41111.1	cAMP-dependent protein kinase C1 [Bombyx mori]	1.50746	IV-3>IV-M
sw07979	BGIBMGA004084-TA	BAG68407.1	Neuropeptide receptor A8 [Bombyx mori]	0.365997	IV-3<IV-M
sw05837	BGIBMGA000699-TA	XP_004929883.1	PREDICTED: abnormal cell migration protein 10-like isoform X2 [Bombyx mori]	0.263485	IV-3<IV-M
sw14110	BGIBMGA009555-TA	XP_004927342.1	PREDICTED: tankyrase-1-like [Bombyx mori]	0.250783	IV-3<IV-M
sw05992	BGIBMGA007667-TA		PREDICTED: arrestin homolog [Bombyx mori]	0.176884	IV-3<IV-M
sw14513	BGIBMGA007666-TA		PREDICTED: arrestin homolog [Bombyx mori]	0.173908	IV-3<IV-M
sw08783	BGIBMGA009542-TA	XP_004927301.1	PREDICTED: torso-like protein-like [Bombyx mori]	0.165058	IV-3<IV-M
sw18012	BGIBMGA003601-TA	AGF86399.1	Nonvisual arrestin [Bombyx mori]	0.0363284	IV-3<IV-M
sw12568	BGIBMGA010367-TA	XP_004929596.1	PREDICTED: glutamate receptor ionotropic, delta-2-like [Bombyx mori]	0.0319566	IV-3<IV-M
			RNA processing
sw15921	BGIBMGA014150-TA	XP_004926166.1	PREDICTED: isoleucine--tRNA ligase, mitochondrial-like [Bombyx mori]	82.0496	IV-3>IV-M
sw17471	BGIBMGA001281-TA	XP_004928106.1	PREDICTED: gem-associated protein 5-like [Bombyx mori]	7.41745	IV-3>IV-M
sw08957	BGIBMGA009570-TA	XP_004926355.1	PREDICTED: protein IWS1 homolog [Bombyx mori]	6.6832	IV-3>IV-M
sw11055	BGIBMGA006476-TA	XP_004930566.1	PREDICTED: cleavage stimulation factor subunit 2 tau variant isoform X1 [Bombyx mori]	5.63464	IV-3>IV-M
sw15571	BGIBMGA009173-TA	XP_004927337.1	PREDICTED: PAP-associated domain-containing protein 5-like [Bombyx mori]	4.79168	IV-3>IV-M
sw06955	BGIBMGA006512-TA	XP_004930609.1	PREDICTED: U1 small nuclear ribonucleoprotein A-like [Bombyx mori]	3.99894	IV-3>IV-M
sw08306	BGIBMGA013975-TA	XP_004933542.1	PREDICTED: la-related protein 6-like [Bombyx mori]	0.495317	IV-3<IV-M
sw00670	BGIBMGA000074-TA	XP_004923158.1	PREDICTED: rRNA 2'-O-methyltransferase fibrillarin-like [Bombyx mori]	0.449505	IV-3<IV-M
sw11158	BGIBMGA011920-TA	ABF51244.1	Cleavage and polyadenylation specific factor 4 [Bombyx mori]	0.421818	IV-3<IV-M
sw13454	BGIBMGA009978-TA	XP_004926464.1	PREDICTED: nucleolin 2-like [Bombyx mori]	0.313125	IV-3<IV-M
sw10761	BGIBMGA010218-TA	XP_004931305	PREDICTED: D-tyrosyl-tRNA(Tyr) deacylase 1-like [Bombyx mori]	0.224834	IV-3<IV-M
sw04057	BGIBMGA011626-TA	XP_004931673.1	PREDICTED: peptidyl-prolyl cis-trans isomerase G-like [Bombyx mori]	0.21522	IV-3<IV-M
sw03539	BGIBMGA007175-TA	XP_004925084.1	PREDICTED: probable ATP-dependent RNA helicase YTHDC2-like [Bombyx mori]	0.13908	IV-3<IV-M
sw16230	BGIBMGA002445-TA	XP_004931102.1	PREDICTED: tRNA-specific adenosine deaminase 1-like isoform X1 [Bombyx mori]	0.127336	IV-3<IV-M
sw05974	BGIBMGA000554-TA	XP_006611134	PREDICTED: RNA-binding protein 14-like isoform X1 [Apis dorsata]	0.0624715	IV-3<IV-M
			Transcription
sw14247	BGIBMGA008971-TA	XP_004931839.1	PREDICTED: runt-related transcription factor 3-like [Bombyx mori]	22.0212	IV-3>IV-M
sw09818	BGIBMGA008092-TA	ADM32519.1	Fkhr [Bombyx mori]	10.3731	IV-3>IV-M
sw19280	BGIBMGA001784-TA	EHJ73559	Putative zinc finger protein 99 [Danaus plexippus]	8.67486	IV-3>IV-M
sw10795	BGIBMGA001296-TA	XP_004927979.1	PREDICTED: DNA-binding protein D-ETS-4-like isoform X1 [Bombyx mori]	7.2761	IV-3>IV-M
sw08040		ADI61823.1	Endonuclease-reverse transcriptase [Bombyx mori]	7.05141	IV-3>IV-M
sw22528		ADF18553.1	Endonuclease-reverse transcriptase [Bombyx mori]	6.95691	IV-3>IV-M
sw15312	BGIBMGA010185-TA	BAA22946.1	Bm trachealess [Bombyx mori]	6.43545	IV-3>IV-M
sw13123		XP_004924797.1	PREDICTED: four and a half LIM domains protein 2-like isoform X4 [Bombyx mori]	5.50319	IV-3>IV-M
sw04137	BGIBMGA012680-TA	XP_004924796.1	PREDICTED: four and a half LIM domains protein 2-like isoform X3 [Bombyx mori]	5.09769	IV-3>IV-M
sw04109	BGIBMGA011124-TA	XP_004925983.1	PREDICTED: DNA-binding protein Ets97D-like [Bombyx mori]	4.76056	IV-3>IV-M
sw04508	BGIBMGA008140-TA	XP_004923733.1	PREDICTED: zinc finger protein 35-like [Bombyx mori]	4.71539	IV-3>IV-M
sw20144		ADI61828.1	Endonuclease-reverse transcriptase [Bombyx mori]	4.43221	IV-3>IV-M
sw18631		ADI61830.1	Endonuclease-reverse transcriptase [Bombyx mori]	4.22507	IV-3>IV-M
sw07069	BGIBMGA008992-TA	ABF51233.1	Transcriptional adaptor 3 [Bombyx mori]	3.88524	IV-3>IV-M
sw21738	BGIBMGA009907-TA	BAD46735.1	Broad-complex A-NZ1 isoform [Bombyx mori]	3.388	IV-3>IV-M
sw19734		ADI61815.1	Endonuclease-reverse transcriptase [Bombyx mori]	2.19347	IV-3>IV-M
sw04469	BGIBMGA009650-TA	XP_004933309.1	PREDICTED: mothers against decapentaplegic homolog 3-like [Bombyx mori]	2.13055	IV-3>IV-M
sw16427	BGIBMGA012936-TA	XP_003703339	PREDICTED: zinc finger protein 593 homolog [Megachile rotundata]	0.414138	IV-3<IV-M
sw20831	BGIBMGA011490-TA	XP_004932637.1	PREDICTED: DNA mismatch repair protein Msh2-like [Bombyx mori]	0.324958	IV-3<IV-M
sw19213		ADF18552.1	Endonuclease-reverse transcriptase [Bombyx mori]	0.306065	IV-3<IV-M
sw19534	BGIBMGA010762-TA	XP_004933086.1	PREDICTED: myb-like protein X-like [Bombyx mori]	0.246393	IV-3<IV-M
sw12706	BGIBMGA001738-TA	XP_004922179.1	PREDICTED: zinc finger protein Xfin-like isoform X1 [Bombyx mori]	0.19722	IV-3<IV-M
sw19672		ACA50099	Reverse transcriptase-like protein [Ectropis obliqua]	0.13569	IV-3<IV-M
sw05064	BGIBMGA009688-TA	AAK62804.1	Nuclear receptor HR3 isoform A [Bombyx mori]	0.122941	IV-3<IV-M
sw14732	BGIBMGA013026-TA	XP_004928941.1	PREDICTED: eukaryotic translation initiation factor 3 subunit A-like isoform X1 [Bombyx mori]	0.0992175	IV-3<IV-M
sw20223	BGIBMGA013099-TA	XP_004929026.1	PREDICTED: alpha-ketoglutarate-dependent dioxygenase alkB homolog 7-like [Bombyx mori]	0.0572615	IV-3<IV-M
sw16447	BGIBMGA004176-TA	XP_004924261.1	PREDICTED: protein split ends-like [Bombyx mori]	0.016967	IV-3<IV-M
			Others
sw11509	BGIBMGA000418-TA	AFC87785.1	Yellow-c [Bombyx mori]	2.8669	IV-3>IV-M
sw18388	BGIBMGA007072-TA	AFC87784.1	Yellow-b [Bombyx mori]	13.539	IV-3>IV-M
sw06402	BGIBMGA007256-TA	XP_004925892.1	PREDICTED: protein yellow-like [Bombyx mori]	0.139889	IV-3<IV-M
sw15185	BGIBMGA001149-TA	ABD36275.1	Yellow protein [Bombyx mori]	0.0606705	IV-3<IV-M
sw06317	BGIBMGA007254-TA	AFC87786.1	Yellow-d [Bombyx mori]	0.080468	IV-3<IV-M
sw03415	BGIBMGA007255-TA	AFC87794	Yellow-12 [Bombyx mori]	0.131541	IV-3<IV-M
sw13441	BGIBMGA000013-TA	BAM18887	Osiris 9-1 [Papilio polytes]	0.0040821	IV-3<IV-M
sw11469	BGIBMGA010716-TA	NP_001129362.1	Osiris 19 precursor [Bombyx mori]	0.0048487	IV-3<IV-M
sw05624	BGIBMGA000011-TA	BAM18984	Osiris 9-2 [Papilio polytes]	0.0066513	IV-3<IV-M
sw03878	BGIBMGA000006-TA	ACI23619.1	Osiris 18 [Bombyx mori]	0.0117352	IV-3<IV-M
sw05332	BGIBMGA000045-TA	EHJ75019	Osiris 9-4 [Danaus plexippus]	0.0192295	IV-3<IV-M
sw05354	BGIBMGA000044-TA	NP_001136223.1	Osiris 7 precursor [Bombyx mori]	0.0363988	IV-3<IV-M
sw01117		BAM17903	osiris 2 [Papilio xuthus]	0.0650641	IV-3<IV-M
sw00501	BGIBMGA000012-TA	EHJ76665	Osiris 9-3 [Danaus plexippus]	0.157242	IV-3<IV-M
sw06858	BGIBMGA011718-TA	ADW40543	Neuropeptide-like precursor 4C [Bombyx mori]	22.9857	IV-3>IV-M
sw06067	BGIBMGA011714-TA	ADW40541	Neuropeptide-like precursor 4A [Bombyx mori]	14.5789	IV-3>IV-M
sw06251	BGIBMGA011764-TA	ADW40539	Neuropeptide-like precursor 4E [Bombyx mori]	2.7582	IV-3>IV-M
sw15882	BGIBMGA011762-TA	ADW40538	Neuropeptide-like precursor 4D [Bombyx mori]	1.82945	IV-3>IV-M
BGIBMGA011715	BGIBMGA011715-TA	ADW40542	Neuropeptide-like precursor 4B [Bombyx mori]	1.82861	IV-3>IV-M
sw13175	BGIBMGA004515-TA	BAD74198.1	Heat shock protein hsp23.7 [Bombyx mori]	8.35994	IV-3>IV-M
sw03679		BAD74196.1	Heat shock protein hsp20.1 [Bombyx mori]	2.89829	IV-3>IV-M
sw01668	BGIBMGA012753-TA	AFG30048.1	Heat shock protein 90 beta [Bombyx mori]	3.72191	IV-3>IV-M
sw13392	BGIBMGA004065-TA	NP_001037062	Chemosensory protein 5 precursor [Bombyx mori]	6.08892	IV-3>IV-M
sw09062	BGIBMGA000621-TA	NP_001108473	Chromosome associated protein D3 [Bombyx mori]	0.140975	IV-3<IV-M
sw10033	BGIBMGA004042-TA	NP_001037400	Chemosensory protein 6 precursor [Bombyx mori]	0.49514	IV-3<IV-M
sw15194	BGIBMGA004043-TA	NP_001037192	Chemosensory protein 14 precursor [Bombyx mori]	0.0646223	IV-3<IV-M
sw00359	BGIBMGA003481-TA	BAB78526.1	Wing disc-specific protein [Bombyx mori]	35.7961	IV-3>IV-M
sw17814	BGIBMGA007592-TA	XP_004924710	PREDICTED: vegetative cell wall protein gp1-like [Bombyx mori]	24.912	IV-3>IV-M
sw22984	BGIBMGA003693-TA	AET05796.1	Luciferin 4-monooxygenase [Bombyx mori]	21.8202	IV-3>IV-M
sw05792		EHJ67074	Putative multiple inositol polyphosphate phosphatase [Danaus plexippus]	20.2473	IV-3>IV-M
sw02728	BGIBMGA009558-TA	XP_004927343.1	PREDICTED: STE20-like serine/threonine-protein kinase-like [Bombyx mori]	17.1997	IV-3>IV-M
sw15294	BGIBMGA000347-TA	XP_004931882.1	PREDICTED: protein lethal(3)malignant blood neoplasm 1-like [Bombyx mori]	14.9583	IV-3>IV-M
sw04462	BGIBMGA003039-TA	XP_004931055.1	PREDICTED: dynein heavy chain 7, axonemal-like [Bombyx mori]	14.2237	IV-3>IV-M
sw11688	BGIBMGA008813-TA	XP_004926655.1	PREDICTED: sarcoplasmic calcium-binding proteins I, III, and IV-like [Bombyx mori]	13.6281	IV-3>IV-M
sw08541		XP_004928586.1	PREDICTED: dynein light chain 1, axonemal-like [Bombyx mori]	12.7392	IV-3>IV-M
sw04538	BGIBMGA007183-TA	XP_004925042.1	PREDICTED: complement factor D-like isoform X1 [Bombyx mori]	11.2607	IV-3>IV-M
sw14390		BAB21511	TRAS3 [Bombyx mori]	11.0667	IV-3>IV-M
sw09914	BGIBMGA010409-TA	XP_004929461.1	PREDICTED: myophilin-like [Bombyx mori]	10.2814	IV-3>IV-M
sw22695	BGIBMGA009343-TA	XP_004923833.1	PREDICTED: hemicentin-1-like [Bombyx mori]	9.85372	IV-3>IV-M
sw08572	BGIBMGA003323-TA	ACL99854.1	Putative membrane protein [Bombyx mori]	9.12812	IV-3>IV-M
sw22694	BGIBMGA013974-TA	XP_004933541.1	PREDICTED: protein lingerer-like [Bombyx mori]	8.35097	IV-3>IV-M
sw14460	BGIBMGA011310-TA	XP_004930689.1	PREDICTED: PWWP domain-containing protein 2A-like isoform X1 [Bombyx mori]	8.33722	IV-3>IV-M
sw07689	BGIBMGA007362-TA	XP_004923951.1	PREDICTED: inositol polyphosphate multikinase-like [Bombyx mori]	8.17786	IV-3>IV-M
sw08696	BGIBMGA014170-TA	XP_004926174.1	PREDICTED: coiled-coil domain-containing protein 102A-like [Bombyx mori]	7.95227	IV-3>IV-M
sw20293		XP_004928475.1	PREDICTED: multiple C2 and transmembrane domain-containing protein 1-like [Bombyx mori]	7.74143	IV-3>IV-M
sw01058	BGIBMGA002014-TA	XP_004932826.1	PREDICTED: serine/threonine-protein kinase PRP4 homolog isoform X1 [Bombyx mori]	7.73673	IV-3>IV-M
sw08974	BGIBMGA014502-TA	XP_004933720.1	PREDICTED: merlin-like, partial [Bombyx mori]	7.19343	IV-3>IV-M
sw22799	BGIBMGA010372-TA	XP_004929592.1	PREDICTED: LOW QUALITY PROTEIN: WD repeat and FYVE domain-containing protein 3-like [Bombyx mori]	7.16578	IV-3>IV-M
sw18872		XP_004934283.1	PREDICTED: striatin homolog, partial [Bombyx mori]	7.12958	IV-3>IV-M
sw14075	BGIBMGA001231-TA	XP_004927903.1	PREDICTED: otopetrin-2-like [Bombyx mori]	6.9229	IV-3>IV-M
sw18767	BGIBMGA005886-TA	XP_004924716.1	PREDICTED: parkin coregulated gene protein homolog [Bombyx mori]	6.8461	IV-3>IV-M
sw02016	BGIBMGA005766-TA	XP_004922435	PREDICTED: calphotin-like [Bombyx mori]	6.3151	IV-3>IV-M
sw10556	BGIBMGA001752-TA	XP_004922199.1	PREDICTED: multiple coagulation factor deficiency protein 2 homolog isoform X2 [Bombyx mori]	5.8643	IV-3>IV-M
BGIBMGA004007	BGIBMGA004007-TA	XP_004922504.1	PREDICTED: calphotin-like [Bombyx mori]	5.8203	IV-3>IV-M
sw20121	BGIBMGA002627-TA	XP_004932341.1	PREDICTED: B1 protein-like [Bombyx mori]	5.75624	IV-3>IV-M
sw22523		XP_004922565.1	PREDICTED: microvitellogenin-like [Bombyx mori]	5.52865	IV-3>IV-M
sw10424	BGIBMGA005942-TA	XP_004929269.1	PREDICTED: probable serine/threonine-protein kinase clkA-like [Bombyx mori]	5.33224	IV-3>IV-M
sw04120	BGIBMGA013611-TA	XP_004925254.1	PREDICTED: peroxisomal membrane protein 11C-like [Bombyx mori]	5.27768	IV-3>IV-M
sw18215		XP_004928438.1	PREDICTED: spectrin beta chain-like [Bombyx mori]	5.1891	IV-3>IV-M
sw17561	BGIBMGA013250-TA	XP_004922795.1	PREDICTED: myotubularin-related protein 3-like [Bombyx mori]	5.13069	IV-3>IV-M
sw09421	BGIBMGA009675-TA	XP_004933288.1	PREDICTED: luciferin 4-monooxygenase-like [Bombyx mori]	5.09116	IV-3>IV-M
sw17435	BGIBMGA002788-TA	XP_004921620.1	PREDICTED: paxillin-like isoform X2 [Bombyx mori]	5.00238	IV-3>IV-M
sw08344	BGIBMGA005504-TA	XP_004932221.1	PREDICTED: transmembrane protein 120 homolog [Bombyx mori]	4.90486	IV-3>IV-M
sw01916	BGIBMGA006246-TA	XP_004925689.1	PREDICTED: NADP-dependent malic enzyme-like [Bombyx mori]	4.815	IV-3>IV-M
sw13057	BGIBMGA011854-TA	XP_004931591.1	PREDICTED: cyclin-dependent kinase 14-like [Bombyx mori]	4.52132	IV-3>IV-M
sw18745	BGIBMGA003267-TA	XP_004924995.1	PREDICTED: protein canopy homolog 1-like isoform X1 [Bombyx mori]	4.39388	IV-3>IV-M
sw01090	BGIBMGA004005-TA	XP_004922435.1	PREDICTED: calphotin-like [Bombyx mori]	4.28529	IV-3>IV-M
sw19151	BGIBMGA012790-TA	XP_004929102.1	PREDICTED: prestin-like [Bombyx mori]	4.27866	IV-3>IV-M
sw10876	BGIBMGA010102-TA	ABD36190.1	Light-induced protein-like brain protein 44 [Bombyx mori]	4.09428	IV-3>IV-M
sw18641	BGIBMGA005362-TA	XP_004932121.1	PREDICTED: transmembrane protein 47-like [Bombyx mori]	3.98342	IV-3>IV-M
sw01032	BGIBMGA010235-TA	XP_004931331.1	PREDICTED: LOW QUALITY PROTEIN: sarcalumenin-like [Bombyx mori]	3.97154	IV-3>IV-M
sw19454	BGIBMGA013267-TA	XP_004922754.1	PREDICTED: phosphatidylethanolamine-binding protein homolog F40A3.3-like isoform X1 [Bombyx mori]	3.51257	IV-3>IV-M
sw16860	BGIBMGA000396-TA	ABD36121.1	RGS-GAIP interacting protein GIPC [Bombyx mori]	2.83507	IV-3>IV-M
BGIBMGA009716	BGIBMGA009716-TA	XP_004933241.1	PREDICTED: chorion class B protein ERB4-like [Bombyx mori]	2.59281	IV-3>IV-M
sw21084	BGIBMGA001143-TA	XP_004928026	PREDICTED: mucin-5AC-like [Bombyx mori]	2.18336	IV-3>IV-M
sw00411	BGIBMGA013325-TA	XP_004927187.1	PREDICTED: TBC1 domain family member 13-like [Bombyx mori]	1.58601	IV-3>IV-M
sw16272	BGIBMGA005637-TA	XP_004921971.1	PREDICTED: protein penguin-like [Bombyx mori]	0.484802	IV-3<IV-M
sw21371	BGIBMGA000290-TA	XP_004931953.1	PREDICTED: sulfatase-modifying factor 1-like [Bombyx mori]	0.476079	IV-3<IV-M
sw05228	BGIBMGA011251-TA	XP_004930735.1	PREDICTED: LOW QUALITY PROTEIN: SID1 transmembrane family member 1 [Bombyx mori]	0.467393	IV-3<IV-M
sw21409	BGIBMGA008838-TA	XP_004927473.1	PREDICTED: protein msta, isoform A-like [Bombyx mori]	0.447805	IV-3<IV-M
sw10605	BGIBMGA011609-TA	AAB40946.1	P50 protein [Bombyx mori]	0.399922	IV-3<IV-M
sw11937	BGIBMGA005823-TA	NP_001276564.1	Alpha-crystallin B chain-like precursor [Bombyx mori]	0.282622	IV-3<IV-M
sw10666	BGIBMGA005984-TA		PREDICTED: LOW QUALITY PROTEIN: protein eyes shut-like [Bombyx mori]	1.54583	IV-3>IV-M
sw19627	BGIBMGA005982-TA		PREDICTED: LOW QUALITY PROTEIN: protein eyes shut-like [Bombyx mori]	0.262655	IV-3<IV-M
sw17474	BGIBMGA011109-TA	XP_004926002.1	PREDICTED: leukocyte surface antigen CD53-like isoform X5 [Bombyx mori]	0.230868	IV-3<IV-M
sw13042	BGIBMGA000439-TA	XP_004932048.1	PREDICTED: mechanosensory protein 2-like [Bombyx mori]	0.210715	IV-3<IV-M
sw05592	BGIBMGA007045-TA	XP_006560240	PREDICTED: trichohyalin-like [Apis mellifera]	0.203486	IV-3<IV-M
sw09190	BGIBMGA012488-TA	EFN68216	Fibropellin-1 [Camponotus floridanus]	0.201857	IV-3<IV-M
sw16491	BGIBMGA013055-TA	EHJ79216	Putative Ataxin-7-like protein 1 [Danaus plexippus]	0.193136	IV-3<IV-M
sw22349	BGIBMGA001979-TA	EHJ72021	Colmedin [Danaus plexippus]	0.192861	IV-3<IV-M
sw02062	BGIBMGA010399-TA	XP_004929479.1	PREDICTED: transmembrane protein 62-like [Bombyx mori]	0.180276	IV-3<IV-M
sw01489	BGIBMGA001039-TA	BAM19214	Tetraspanin 74F [Papilio polytes]	0.154146	IV-3<IV-M
sw03353	BGIBMGA010779-TA	XP_004933076.1	PREDICTED: protein Skeletor, isoforms D/E-like [Bombyx mori]	0.129242	IV-3<IV-M
sw05120	BGIBMGA012291-TA	XP_004933136.1	PREDICTED: myristoylated alanine-rich C-kinase substrate-like isoform X1 [Bombyx mori]	0.123241	IV-3<IV-M
sw07504	BGIBMGA005299-TA	XP_004932232.1	PREDICTED: nuclear protein 1-like [Bombyx mori]	0.0799526	IV-3<IV-M
sw11739	BGIBMGA000662-TA	XP_004929962.1	PREDICTED: glycine-rich cell wall structural protein-like [Bombyx mori]	0.0683531	IV-3<IV-M
sw19745	BGIBMGA003510-TA	BAM17753	Dusky-like [Papilio xuthus]	0.0536432	IV-3<IV-M
sw14294	BGIBMGA008949-TA	XP_004931700.1	PREDICTED: centriolin-like [Bombyx mori]	0.0404841	IV-3<IV-M
sw13314	BGIBMGA008462-TA	XP_004928396.1	PREDICTED: hornerin-like [Bombyx mori]	0.0400062	IV-3<IV-M
sw03557	BGIBMGA012070-TA	EHJ71419	SINA2 [Danaus plexippus]	0.0385458	IV-3<IV-M
sw11833	BGIBMGA011306-TA	KDR13119	Protein TANC2 [Zootermopsis nevadensis]	0.0372277	IV-3<IV-M
sw13241	BGIBMGA007065-TA	XP_004932598.1	PREDICTED: neurofilament medium polypeptide-like [Bombyx mori]	0.0362788	IV-3<IV-M
sw03635	BGIBMGA008253-TA	XP_004925958.1	PREDICTED: glutenin, high molecular weight subunit DX5-like [Bombyx mori]	0.0333172	IV-3<IV-M
sw07665	BGIBMGA011094-TA	XP_004921750.1	PREDICTED: proline-rich extensin-like protein EPR1-like [Bombyx mori]	0.0217574	IV-3<IV-M
			Unknown
sw13194	BGIBMGA003325-TA	XP_004923034.1	PREDICTED: uncharacterized protein LOC101735451 [Bombyx mori]	92.065	IV-3>IV-M
sw04870	BGIBMGA008492-TA	XP_004928253.1	PREDICTED: uncharacterized protein LOC101746574 [Bombyx mori]	84.5527	IV-3>IV-M
sw20526	BGIBMGA005411-TA		Unknown	32.9554	IV-3>IV-M
sw01098	BGIBMGA001465-TA	XP_004929749.1	PREDICTED: uncharacterized protein LOC101738754 [Bombyx mori]	30.7349	IV-3>IV-M
sw22730	BGIBMGA013158-TA		Unknown	29.1168	IV-3>IV-M
sw05181	BGIBMGA007733-TA	XP_004928501.1	PREDICTED: uncharacterized protein LOC101746909 [Bombyx mori]	22.0381	IV-3>IV-M
sw01751	BGIBMGA012490-TA		Unknown	21.935	IV-3>IV-M
sw08664	BGIBMGA005704-TA		Unknown	21.5585	IV-3>IV-M
sw10434	BGIBMGA003453-TA	XP_004930328.1	PREDICTED: uncharacterized protein LOC101742027 [Bombyx mori]	21.3216	IV-3>IV-M
sw07167	BGIBMGA000185-TA	XP_004927590.1	PREDICTED: uncharacterized protein LOC101746904 [Bombyx mori]	21.2039	IV-3>IV-M
sw03037	BGIBMGA010345-TA		Unknown	20.1686	IV-3>IV-M
sw12115	BGIBMGA011531-TA	XP_004932641.1	PREDICTED: uncharacterized protein LOC101743953 [Bombyx mori]	19.2741	IV-3>IV-M
sw10803	BGIBMGA012262-TA		Unknown	18.9191	IV-3>IV-M
sw01951	BGIBMGA000951-TA	XP_004928056.1	PREDICTED: uncharacterized protein LOC101735330 [Bombyx mori]	18.1221	IV-3>IV-M
sw20178	BGIBMGA012263-TA		Unknown	17.1512	IV-3>IV-M
sw11628	BGIBMGA011105-TA	XP_004926005.1	PREDICTED: uncharacterized protein LOC101745904 [Bombyx mori]	14.4222	IV-3>IV-M
sw20883	BGIBMGA012265-TA		Unknown	14.3266	IV-3>IV-M
sw15288	BGIBMGA010064-TA	XP_004923291.1	PREDICTED: uncharacterized protein LOC101742769 [Bombyx mori]	13.0978	IV-3>IV-M
sw17927	BGIBMGA010909-TA		Unknown	13.0836	IV-3>IV-M
sw14554	BGIBMGA002908-TA	XP_004921685.1	PREDICTED: uncharacterized protein LOC101739768 [Bombyx mori]	12.7161	IV-3>IV-M
sw17141	BGIBMGA004286-TA	XP_004925334.1	PREDICTED: uncharacterized protein LOC101739447 [Bombyx mori]	12.6655	IV-3>IV-M
sw19324	BGIBMGA004258-TA	XP_004927487.1	PREDICTED: uncharacterized protein LOC101740872 [Bombyx mori]	12.4098	IV-3>IV-M
sw04014	BGIBMGA005693-TA	XP_004922066.1	PREDICTED: uncharacterized protein LOC101745793, partial [Bombyx mori]	12.3495	IV-3>IV-M
sw21322	BGIBMGA009771-TA		Unknown	11.7503	IV-3>IV-M
sw16197	BGIBMGA010698-TA	XP_004927256.1	PREDICTED: uncharacterized protein LOC101736665 [Bombyx mori]	11.7382	IV-3>IV-M
sw04818	BGIBMGA001640-TA		Unknown	11.4547	IV-3>IV-M
sw10611	BGIBMGA012747-TA		Unknown	11.1069	IV-3>IV-M
sw01557	BGIBMGA002677-TA	XP_004932356.1	PREDICTED: uncharacterized protein LOC101737970 [Bombyx mori]	10.4457	IV-3>IV-M
sw02464	BGIBMGA010275-TA	XP_004931375.1	PREDICTED: uncharacterized protein LOC101737697 [Bombyx mori]	10.0614	IV-3>IV-M
sw13824	BGIBMGA003855-TA		Unknown	9.79703	IV-3>IV-M
sw17458			Unknown	9.14378	IV-3>IV-M
sw09000	BGIBMGA009498-TA		Unknown	8.971	IV-3>IV-M
sw08561	BGIBMGA013022-TA		Unknown	8.79223	IV-3>IV-M
sw06330	BGIBMGA008593-TA		Unknown	8.59276	IV-3>IV-M
sw08612	BGIBMGA002682-TA	XP_004932444.1	PREDICTED: uncharacterized protein LOC101739478 [Bombyx mori]	8.29773	IV-3>IV-M
sw15591		XP_004926629.1	PREDICTED: uncharacterized protein LOC101744652 [Bombyx mori]	7.91042	IV-3>IV-M
sw14616	BGIBMGA007279-TA		Unknown	7.31832	IV-3>IV-M
sw21877			Unknown	7.21555	IV-3>IV-M
sw03700	BGIBMGA008037-TA	XP_004922879.1	PREDICTED: uncharacterized protein LOC101745364 [Bombyx mori]	6.42481	IV-3>IV-M
sw20203	BGIBMGA001398-TA	XP_004929790.1	PREDICTED: uncharacterized protein LOC101745578 [Bombyx mori]	6.33795	IV-3>IV-M
sw19034	BGIBMGA003326-TA	XP_004923033.1	PREDICTED: uncharacterized protein LOC101735309 [Bombyx mori]	6.2955	IV-3>IV-M
sw07648	BGIBMGA010900-TA	XP_004924332.1	PREDICTED: uncharacterized protein LOC101736037 [Bombyx mori]	6.22494	IV-3>IV-M
sw03461			Unknown	6.12065	IV-3>IV-M
sw03443	BGIBMGA010459-TA	XP_004929427.1	PREDICTED: uncharacterized protein LOC101745681 [Bombyx mori]	5.98118	IV-3>IV-M
sw11361	BGIBMGA012068-TA	XP_004932978.1	PREDICTED: uncharacterized protein LOC101737748 [Bombyx mori]	5.91959	IV-3>IV-M
sw01886	BGIBMGA010734-TA	XP_004933106.1	PREDICTED: uncharacterized protein LOC101736906 [Bombyx mori]	5.78841	IV-3>IV-M
sw08755	BGIBMGA002366-TA	XP_004926755.1	PREDICTED: uncharacterized protein LOC101742057 [Bombyx mori]	5.71839	IV-3>IV-M
sw11396	BGIBMGA008569-TA	XP_004928353.1	PREDICTED: uncharacterized protein LOC101736278 [Bombyx mori]	5.69801	IV-3>IV-M
sw06638	BGIBMGA005004-TA		Unknown	5.67005	IV-3>IV-M
sw19564	BGIBMGA004320-TA	XP_004925322.1	PREDICTED: uncharacterized protein LOC101737721 [Bombyx mori]	5.66025	IV-3>IV-M
sw08481	BGIBMGA001626-TA		Unknown	5.65939	IV-3>IV-M
sw08905	BGIBMGA008090-TA	XP_004925665.1	PREDICTED: uncharacterized protein LOC101736523 [Bombyx mori]	5.60035	IV-3>IV-M
sw05520	BGIBMGA003988-TA	XP_004922509.1	PREDICTED: uncharacterized protein LOC101738645 [Bombyx mori]	5.59276	IV-3>IV-M
sw06888	BGIBMGA009198-TA	XP_004927496.1	PREDICTED: uncharacterized protein LOC101742397 [Bombyx mori]	5.35624	IV-3>IV-M
sw03993	BGIBMGA000387-TA	XP_004932022.1	PREDICTED: uncharacterized protein LOC101739891 [Bombyx mori]	5.33329	IV-3>IV-M
sw07854	BGIBMGA009204-TA	XP_004922688.1	PREDICTED: uncharacterized protein LOC101745119 [Bombyx mori]	5.3063	IV-3>IV-M
sw11035	BGIBMGA010198-TA	XP_004931277.1	PREDICTED: uncharacterized protein LOC101736728 [Bombyx mori]	5.24065	IV-3>IV-M
sw05336	BGIBMGA006870-TA	XP_004924890.1	PREDICTED: uncharacterized protein LOC101746893 [Bombyx mori]	5.2052	IV-3>IV-M
sw14394	BGIBMGA006744-TA		Unknown	5.19753	IV-3>IV-M
sw18223	BGIBMGA000833-TA		Unknown	5.1914	IV-3>IV-M
sw21211	BGIBMGA009284-TA		Unknown	5.05808	IV-3>IV-M
sw06787	BGIBMGA002731-TA		Unknown	5.04166	IV-3>IV-M
sw09324	BGIBMGA000191-TA	XP_004927388.1	PREDICTED: uncharacterized protein LOC101736890 [Bombyx mori]	5.03245	IV-3>IV-M
sw07266			Unknwon	5.0189	IV-3>IV-M
sw17741			Unknown	4.98473	IV-3>IV-M
sw03615	BGIBMGA012876-TA	XP_004929059.1	PREDICTED: uncharacterized protein LOC101738218 [Bombyx mori]	4.92756	IV-3>IV-M
sw22520	BGIBMGA014298-TA	XP_004933966.1	PREDICTED: uncharacterized protein LOC101744440 [Bombyx mori]	4.81063	IV-3>IV-M
sw20492	BGIBMGA014313-TA		Unknown	4.68312	IV-3>IV-M
sw18970	BGIBMGA000498-TA		Unknown	4.61827	IV-3>IV-M
sw22600	BGIBMGA004384-TA	XP_004924711.1	PREDICTED: uncharacterized protein LOC101739444 [Bombyx mori]	4.58085	IV-3>IV-M
sw13526	BGIBMGA010978-TA	XP_004925497.1	PREDICTED: uncharacterized protein LOC101743882 [Bombyx mori]	4.46132	IV-3>IV-M
sw13496	BGIBMGA012409-TA	XP_004925653.1	PREDICTED: uncharacterized protein LOC101746560 [Bombyx mori]	4.37947	IV-3>IV-M
sw18591			Unknown	4.33527	IV-3>IV-M
sw06069	BGIBMGA011265-TA	XP_004930818.1	PREDICTED: uncharacterized protein LOC101736154 [Bombyx mori]	4.19921	IV-3>IV-M
sw06972	BGIBMGA006287-TA		Unknown	4.14147	IV-3>IV-M
sw18311			Unknwon	4.12692	IV-3>IV-M
sw22825		XP_004924271.1	PREDICTED: uncharacterized protein LOC101737388 [Bombyx mori]	4.1259	IV-3>IV-M
sw13125	BGIBMGA003322-TA	XP_004923035.1	PREDICTED: uncharacterized protein LOC101735588 [Bombyx mori]	3.84563	IV-3>IV-M
sw12941	BGIBMGA010594-TA	XP_004927220.1	PREDICTED: uncharacterized protein LOC101742788 [Bombyx mori]	3.83077	IV-3>IV-M
sw08542	BGIBMGA009802-TA	XP_004933323.1	PREDICTED: uncharacterized protein CG4449-like [Bombyx mori]	3.7809	IV-3>IV-M
sw16894			Unknown	3.76214	IV-3>IV-M
sw08980	BGIBMGA011234-TA	XP_004930751.1	PREDICTED: uncharacterized protein LOC101737875 [Bombyx mori]	3.6349	IV-3>IV-M
sw13853	BGIBMGA011074-TA	XP_004921766.1	PREDICTED: uncharacterized protein LOC101742914 [Bombyx mori]	3.55239	IV-3>IV-M
sw05018			Unknown	3.45195	IV-3>IV-M
sw22784	BGIBMGA014228-TA	XP_004924325.1	PREDICTED: uncharacterized protein LOC101747024 [Bombyx mori]	3.29999	IV-3>IV-M
sw20392			Unknown	3.26762	IV-3>IV-M
sw11389	BGIBMGA008251-TA		Unknown	3.23868	IV-3>IV-M
sw02304	BGIBMGA014303-TA		Unknown	2.97631	IV-3>IV-M
sw22244			Unknown	2.83042	IV-3>IV-M
sw08044	BGIBMGA007628-TA	XP_004928687.1	PREDICTED: uncharacterized protein LOC101736984 isoform X3 [Bombyx mori]	2.31271	IV-3>IV-M
sw15238	BGIBMGA010627-TA	XP_004925543.1	PREDICTED: uncharacterized protein LOC101740585 isoform X1 [Bombyx mori]	2.30937	IV-3>IV-M
sw03767	BGIBMGA008640-TA		Unknown	2.24748	IV-3>IV-M
sw08778	BGIBMGA010977-TA	XP_004925469.1	PREDICTED: uncharacterized protein LOC101739955 [Bombyx mori]	2.11125	IV-3>IV-M
sw07539	BGIBMGA000569-TA		Unknown	2.04882	IV-3>IV-M
sw07763	BGIBMGA003482-TA	XP_004930188.1	PREDICTED: uncharacterized protein LOC101746304 [Bombyx mori]	1.54242	IV-3>IV-M
sw08328	BGIBMGA012766-TA		Unknown	0.498765	IV-3<IV-M
sw03192	BGIBMGA008176-TA	XP_004923728.1	PREDICTED: uncharacterized protein LOC101737569 [Bombyx mori]	0.471788	IV-3<IV-M
sw14400	BGIBMGA005753-TA		Unknown	0.424881	IV-3<IV-M
sw19977	BGIBMGA004916-TA	XP_004924546.1	PREDICTED: uncharacterized protein LOC101738523 isoform X1 [Bombyx mori]	0.423971	IV-3<IV-M
sw09572	BGIBMGA003642-TA		Unknown	0.387144	IV-3<IV-M
sw01523	BGIBMGA014469-TA	XP_004933637.1	PREDICTED: uncharacterized protein LOC101738727 [Bombyx mori]	0.367253	IV-3<IV-M
sw05989	BGIBMGA004114-TA	XP_004922422.1	PREDICTED: uncharacterized protein LOC101738428 isoform X2 [Bombyx mori]	0.359017	IV-3<IV-M
sw06419	BGIBMGA003223-TA	XP_004925031.1	PREDICTED: uncharacterized protein LOC101746182 [Bombyx mori]	0.337886	IV-3<IV-M
sw14346	BGIBMGA005923-TA	XP_004929304.1	PREDICTED: uncharacterized protein LOC101743693 isoform X1 [Bombyx mori]	0.314515	IV-3<IV-M
sw11705	BGIBMGA013357-TA		Unknown	0.312878	IV-3<IV-M
sw08637	BGIBMGA012317-TA		Unknown	0.281433	IV-3<IV-M
sw02099			Unknown	0.258969	IV-3<IV-M
sw07613	BGIBMGA010949-TA		Unknown	0.255504	IV-3<IV-M
sw21181	BGIBMGA000404-TA	XP_004931929.1	PREDICTED: uncharacterized protein LOC101738500 isoform X1 [Bombyx mori]	0.252528	IV-3<IV-M
sw10624	BGIBMGA006366-TA		Unknown	0.22826	IV-3<IV-M
sw08398	BGIBMGA009126-TA		Unknown	0.224369	IV-3<IV-M
sw04002	BGIBMGA006382-TA	XP_004930657.1	PREDICTED: uncharacterized protein LOC101743233 [Bombyx mori]	0.224258	IV-3<IV-M
sw11415	BGIBMGA006854-TA	XP_004924835.1	PREDICTED: uncharacterized protein LOC101738838 [Bombyx mori]	0.205683	IV-3<IV-M
sw07995	BGIBMGA002565-TA	XP_004932415.1	PREDICTED: uncharacterized protein LOC101746215 isoform X1 [Bombyx mori]	0.203929	IV-3<IV-M
sw00753	BGIBMGA003676-TA	XP_004930123.1	PREDICTED: uncharacterized protein LOC101737216 [Bombyx mori]	0.191934	IV-3<IV-M
sw04106	BGIBMGA004809-TA		Unknown	0.190785	IV-3<IV-M
sw05947	BGIBMGA005321-TA		Unknown	0.190467	IV-3<IV-M
sw22106	BGIBMGA000009-TA	XP_004926117.1	PREDICTED: uncharacterized protein LOC101741521 [Bombyx mori]	0.187364	IV-3<IV-M
sw08925	BGIBMGA002489-TA	XP_004931145.1	PREDICTED: uncharacterized protein LOC101744907 isoform X1 [Bombyx mori]	0.186667	IV-3<IV-M
sw00556	BGIBMGA006371-TA	XP_004930597.1	PREDICTED: uncharacterized protein LOC101744039 [Bombyx mori]	0.183395	IV-3<IV-M
sw05572	BGIBMGA012417-TA	XP_004925633.1	PREDICTED: uncharacterized protein LOC101743257 [Bombyx mori]	0.177793	IV-3<IV-M
sw01040	BGIBMGA000210-TA	XP_004933697.1	PREDICTED: uncharacterized protein LOC101738419, partial [Bombyx mori]	0.175857	IV-3<IV-M
sw09475	BGIBMGA003255-TA	XP_004924985.1	PREDICTED: uncharacterized protein LOC101738839 [Bombyx mori]	0.173811	IV-3<IV-M
sw08007	BGIBMGA004755-TA	XP_004924079.1	PREDICTED: uncharacterized protein LOC101739255 [Bombyx mori]	0.172889	IV-3<IV-M
sw02120	BGIBMGA000611-TA		Unknown	0.16538	IV-3<IV-M
sw09143	BGIBMGA000025-TA	XP_004926131.1	PREDICTED: uncharacterized protein LOC101743499 [Bombyx mori]	0.164617	IV-3<IV-M
sw19908	BGIBMGA013523-TA		Unknown	0.16295	IV-3<IV-M
sw03307	BGIBMGA002181-TA		Unknown	0.15905	IV-3<IV-M
sw14242	BGIBMGA002792-TA		Unknown	0.148508	IV-3<IV-M
sw09226	BGIBMGA001010-TA		Unknown	0.147725	IV-3<IV-M
sw13033	BGIBMGA000536-TA	XP_004929875.1	PREDICTED: uncharacterized protein LOC101740738 [Bombyx mori]	0.14567	IV-3<IV-M
sw11594	BGIBMGA012697-TA	XP_004924790.1	PREDICTED: uncharacterized protein LOC101741202 [Bombyx mori]	0.139445	IV-3<IV-M
sw00797	BGIBMGA000202-TA		Unknown	0.134391	IV-3<IV-M
sw00078	BGIBMGA002301-TA		Unknown	0.13369	IV-3<IV-M
sw10951	BGIBMGA008365-TA		Unknown	0.133616	IV-3<IV-M
sw12329	BGIBMGA010678-TA	XP_004925569.1	PREDICTED: uncharacterized protein LOC101743972 [Bombyx mori]	0.129987	IV-3<IV-M
sw06274	BGIBMGA005353-TA		Unknown	0.128226	IV-3<IV-M
sw19910	BGIBMGA011399-TA	XP_004930780.1	PREDICTED: uncharacterized protein LOC101741978 [Bombyx mori]	0.120799	IV-3<IV-M
sw03573	BGIBMGA010652-TA	XP_004925530.1	PREDICTED: uncharacterized protein LOC101738702 [Bombyx mori]	0.118004	IV-3<IV-M
sw11384	BGIBMGA001861-TA		Unknown	0.110041	IV-3<IV-M
sw11470	BGIBMGA010838-TA		Unknown	0.109635	IV-3<IV-M
sw11595	BGIBMGA010929-TA	XP_004924751.1	PREDICTED: uncharacterized protein LOC101746519 [Bombyx mori]	0.107243	IV-3<IV-M
sw15515	BGIBMGA002624-TA	XP_004932435.1	PREDICTED: uncharacterized protein LOC101737971 [Bombyx mori]	0.101387	IV-3<IV-M
BGIBMGA001793	BGIBMGA001793-TA	XP_004934087.1	PREDICTED: uncharacterized protein LOC101744589 [Bombyx mori]	0.092557	IV-3<IV-M
sw20867	BGIBMGA010610-TA	XP_004925568.1	PREDICTED: uncharacterized protein LOC101743824 [Bombyx mori]	0.0872215	IV-3<IV-M
sw14416	BGIBMGA008464-TA		Unknown	0.083346	IV-3<IV-M
sw21005	BGIBMGA010369-TA		Unknown	0.0824356	IV-3<IV-M
sw08975	BGIBMGA011904-TA	XP_004924220.1	PREDICTED: uncharacterized protein LOC101740315 [Bombyx mori]	0.0735007	IV-3<IV-M
sw10810	BGIBMGA010872-TA	XP_004924276.1	PREDICTED: uncharacterized protein F12A10.7-like [Bombyx mori]	0.0673536	IV-3<IV-M
sw18208	BGIBMGA004597-TA		Unknown	0.0633521	IV-3<IV-M
sw11039	BGIBMGA010914-TA	XP_004924782.1	PREDICTED: uncharacterized protein LOC101739117 [Bombyx mori]	0.0407728	IV-3<IV-M
sw10966	BGIBMGA008346-TA	XP_004928246.1	PREDICTED: uncharacterized protein LOC101745570 isoform X1 [Bombyx mori]	0.0378289	IV-3<IV-M
sw08162	BGIBMGA006731-TA	XP_004930399.1	PREDICTED: uncharacterized protein LOC101746349 [Bombyx mori]	0.0358537	IV-3<IV-M
sw14734	BGIBMGA013445-TA		Unknown	0.0288663	IV-3<IV-M
sw08949	BGIBMGA002848-TA	XP_004921554.1	PREDICTED: uncharacterized protein LOC101745456 isoform X1 [Bombyx mori]	0.0252741	IV-3<IV-M
sw14003	BGIBMGA002668-TA	XP_004932345.1	PREDICTED: uncharacterized protein LOC101736422 [Bombyx mori]	0.0227195	IV-3<IV-M
sw12224	BGIBMGA006730-TA	XP_004930398.1	PREDICTED: uncharacterized protein LOC101746207 [Bombyx mori]	0.0211319	IV-3<IV-M
sw11881	BGIBMGA013570-TA	XP_004927026.1	PREDICTED: uncharacterized protein LOC101743261 [Bombyx mori]	0.007146	IV-3<IV-M
